# Supplementary material for: Generation, annotation, and analysis of ESTs from midgut tissue of adult female Anopheles stephensi mosquitoes
Source: BMC Genomics. 2009 Aug 20;10:386. doi: 10.1186/1471-2164-10-386 (PMC2743715; doi:10.1186/1471-2164-10-386)
Supplement: Additional file 1 — Detailed report of EST analysis. Contains detailed information obtained for all transcripts by various analyses. The worksheet includes user ID, GenBank accession, library-specificity (SF/BF/Both), insect-specific (YES/NO), insect-specific protein ID (if present), genome mapping to A. gambiae ('YES', if mapped and 'No', if not mapped), BLAST results (e.g., sequence description, length of query sequence, no. of BLAST hits obtained (maximum 10), maximum E-value, mean similarity (average similarity of top 10 BLAST hits)), no. of GO IDs, GO IDs, EC No., and other genome mapping details. [file 1471-2164-10-386-S1.xls]

## Sheet: Combined dataset
User ID	Genbank Accession	Library specificity	Insect-specific	Insect-specific protein ID	Mapping status	Description	UT Length	No. of BLAST hits	E-value	Mean percent similarity	No of GO IDs	GO IDS	Enzyme IDs	Chromosome name	Strand	Genome position	Chormosome position	No of exons	Percent similarity	Percent identity	Amino acids
AsAmIn010D05.b	EX212317	BF	NO	NA	Yes	breakpoint cluster region protein	396	10	1.0E-4.54877E-67	0.849	4	P:GO:0035023 C:GO:0005622 F:GO:0005089 P:GO:0043087		X	Minus	264,571,666-264,571,230	16,107,702-16,108,138	2	88.6	83.8	101
AsAmIn010E07.b	EX212323	BF	NO	NA	No	uridine 5-monophosphate synthase	406	3	1.0E-1.28553E-13	0.8333	0		-	-	-	-	-	-	-	-	-
AsAmIn011E03.b	EX212374	BF	NO	NA	Yes	glutamate carboxypeptidase	312	10	1.0E-3.07464E-52	0.8	1	F:GO:0016787		2L	Minus	48,342,490-48,342,180	48,342,180-48,342,490	1	88.7	99.7	104
AsAmIn011E05.b	EX212375	BF	NO	NA	No	---NA---	576	0	-	-	0		-	-	-	-	-	-	-	-	-
AsAmIn011E07.b	EX212377	BF	NO	NA	No	---NA---	404	0	-	-	0		-	-	-	-	-	-	-	-	-
AsAmIn011F03.b	EX212382	BF	NO	NA	No	---NA---	240	0	-	-	0		-	-	-	-	-	-	-	-	-
AsAmIn012B02.b	EX212409	BF	NO	NA	No	---NA---	127	0	-	-	0		-	-	-	-	-	-	-	-	-
AsAmIn013A09.b	EX212454	BF	NO	NA	No	---NA---	144	0	-	-	0		-	-	-	-	-	-	-	-	-
AsAmIn013C10.b	EX212465	BF	NO	NA	No	---NA---	215	0	-	-	0		-	-	-	-	-	-	-	-	-
AsAmIn013D05.b	EX212467	BF	NO	NA	No	---NA---	130	0	-	-	0		-	-	-	-	-	-	-	-	-
AsAmIn013E03.b	EX212470	BF	NO	NA	Yes	short chain type dehydrogenase	662	10	1.0E-6.94522E-108	0.824	0		-	3R	Minus	190,222,274-190,221,566	37,348,701-37,349,409	2	85.9	97.7	213
AsAmIn013E08.b	EX212474	BF	NO	NA	No	---NA---	132	0	-	-	0		-	-	-	-	-	-	-	-	-
AsAmIn013G12.b	EX212487	BF	NO	NA	Yes	---NA---	512	10	1.0E-1.11925E-53	0.664	0		-	2R	Plus	88,725,261-88,725,624	39,360,936-39,361,299	1	83.5	71.1	120
AsAmIn013H02.b	EX212489	BF	NO	NA	No	---NA---	257	0	-	-	0		-	-	-	-	-	-	-	-	-
AsAmIn014B02.b	EX212499	BF	NO	NA	No	huntingtin protein	144	10	1.0E-5.14671E-18	0.891	0		-	-	-	-	-	-	-	-	-
AsAmIn014E05.b	EX212515	BF	NO	NA	Yes	casps6 protein	351	10	1.0E-1.28397E-21	0.75	0		-	2L	Plus	6,047,099-6,047,345	6,047,099-6,047,345	1	67.6	70.4	82
AsAmIn014G05.b	EX212523	BF	NO	NA	No	---NA---	188	0	-	-	0		-	-	-	-	-	-	-	-	-
AsAmIn014G08.b	EX212525	BF	NO	NA	No	---NA---	119	0	-	-	0		-	-	-	-	-	-	-	-	-
AsAmIn014H11.b	EX212531	BF	NO	NA	Yes	dscam	235	10	1.0E-7.52522E-22	0.815	0		-	3L	Plus	123,380,208-123,381,953	12,470,778-12,472,523	2	90.2	99.6	78
AsAmIn015D09.b	EX212548	BF	NO	NA	No	---NA---	207	0	-	-	0		-	-	-	-	-	-	-	-	-
AsAmIn015G02.b	EX212558	BF	NO	NA	Yes	---NA---	668	10	1.0E-1.08202E-108	0.679	0		-	2L	Minus	23,922,772-23,922,601	23,922,601-23,922,772	1	89	25.7	56
AsAmIn015G05.b	EX212560	BF	NO	NA	Yes	folate carrier protein	602	10	1.0E-1.8215E-74	0.809	0		-	2L	Plus	48,762,896-48,765,813	48,762,896-48,765,813	3	92.2	68.3	134
AsAmIn016B03.b	EX212575	BF	NO	NA	Yes	---NA---	105	0	-	-	0		-	3L	Minus	121,242,569-121,242,539	10,333,109-10,333,139	1	93.5	29.5	10
AsAmIn016C10.b	EX212587	BF	NO	NA	Yes	kynurenine 3-monooxygenase	318	8	1.0E-3.41225E-22	0.9263	2	P:GO:0008152 F:GO:0004497		2L	Plus	23,985,403-23,986,142	23,985,403-23,986,142	2	89.5	45	46
AsAmIn016D06.b	EX212592	BF	NO	NA	No	aldehyde dehydrogenase	284	10	1.0E-2.08263E-16	0.921	0		-	-	-	-	-	-	-	-	-
AsAmIn016D12.b	EX212595	BF	NO	NA	No	---NA---	177	0	-	-	0		-	-	-	-	-	-	-	-	-
AsAmIn016E06.b	EX212600	BF	NO	NA	Yes	g proteinisoform a	271	10	1.0E-1.36185E-31	0.925	7	C:GO:0005737 C:GO:0005834 F:GO:0004871 P:GO:0007602 P:GO:0007186 C:GO:0016028 F:GO:0003924	EC:3.6.5.1, EC:3.6.5.2, EC:3.6.5.3, EC:3.6.5.4,	3R	Plus	199,063,563-199,080,592	46,190,698-46,207,727	3	95.7	85.6	69
AsAmIn016H09.b	EX212620	BF	NO	NA	No	zinc finger protein 27	424	10	1.0E-4.69619E-48	0.558	7	P:GO:0006355 F:GO:0046872 F:GO:0003676 P:GO:0006350 F:GO:0008270 C:GO:0005634 C:GO:0005622	-	-	-	-	-	-	-	-	-
AsAmIn017A04.b	EX212623	BF	NO	NA	Yes	prolactin regulatory element-binding protein	579	10	1.0E-2.54012E-67	0.761	1	C:GO:0005634		3R	Minus	198,637,608-198,636,970	45,764,105-45,764,743	2	80.8	97.9	149
AsAmIn017B04.b	EX212627	BF	NO	NA	Yes	galactose-1-phosphate uridylyltransferase	647	10	1.0E-3.73039E-87	0.843	0		-	2R	Plus	105,730,177-105,730,710	56,365,852-56,366,385	1	83.3	81.5	145
AsAmIn017E01.b	EX212643	BF	NO	NA	No	---NA---	412	0	-	-	0		-	-	-	-	-	-	-	-	-
AsAmIn017E04.b	EX212645	BF	NO	NA	No	---NA---	669	0	-	-	0		-	-	-	-	-	-	-	-	-
AsAmIn017E06.b	EX212646	BF	NO	NA	Yes	---NA---	203	0	-	-	0		-	3R	Plus	202,160,087-202,160,266	49,287,222-49,287,401	1	78.4	91.1	52
AsAmIn017G01.b	EX212656	BF	NO	NA	No	---NA---	346	0	-	-	0		-	-	-	-	-	-	-	-	-
AsAmIn017H05.b	EX212663	BF	NO	NA	No	---NA---	708	0	-	-	0		-	-	-	-	-	-	-	-	-
AsAmIn018A10.b	EX212672	BF	NO	NA	No	---NA---	429	0	-	-	0		-	-	-	-	-	-	-	-	-
AsAmIn018C04.b	EX212681	BF	NO	NA	No	---NA---	141	0	-	-	0		-	-	-	-	-	-	-	-	-
AsAmIn018D10.b	EX212685	BF	NO	NA	Yes	hydroxypyruvate isomerase	630	10	1.0E-1.71206E-72	0.712	0		-	2R	Minus	81,794,087-81,793,490	32,429,165-32,429,762	2	83.9	46.3	97
AsAmIn018F10.b	EX212699	BF	NO	NA	No	---NA---	627	0	-	-	0		-	-	-	-	-	-	-	-	-
AsAmIn018H11.b	EX212707	BF	NO	NA	Yes	catalase	421	10	1.0E-8.35085E-45	0.89	7	F:GO:0004096 F:GO:0005506 P:GO:0042744 P:GO:0006118 P:GO:0006568 P:GO:0006804 P:GO:0015947	EC:1.11.1.6,	2L	Plus	5,772,110-5,779,751	5,772,110-5,779,751	2	87.9	70.5	99
AsAmIn019A12.b	EX212714	BF	NO	NA	Yes	glutathione s-transferase	542	10	1.0E-1.09245E-71	0.81	1	F:GO:0016740		2R	Plus	104,866,543-104,867,002	55,502,218-55,502,677	1	85.2	84.9	152
AsAmIn019B05.b	EX212717	BF	NO	NA	No	---NA---	147	0	-	-	0		-	-	-	-	-	-	-	-	-
AsAmIn019H01.b	EX212751	BF	NO	NA	No	---NA---	284	0	-	-	0		-	-	-	-	-	-	-	-	-
AsAmIn01A07.b	EX212755	BF	NO	NA	Yes	tetraspanin d107	530	10	1.0E-5.17738E-76	0.52	1	C:GO:0044464		3R	Minus	190,500,861-190,500,257	37,627,392-37,627,996	3	79.3	87.5	155
AsAmIn01D12.b	EX212764	BF	NO	NA	Yes	acyl-coa dehydrogenase	177	10	1.0E-5.48209E-25	0.913	4	P:GO:0008152 F:GO:0003995 P:GO:0006118 F:GO:0050660	EC:1.3.99.3,	2L	Minus	18,492,945-18,492,619	18,492,619-18,492,945	3	91.5	100	58
AsAmIn01E04.b	EX212765	BF	NO	NA	No	mitochondrial ribosomal protein s9	114	10	1.0E-1.09867E-12	0.915	3	C:GO:0005763 F:GO:0003735 P:GO:0042254		-	-	-	-	-	-	-	-
AsAmIn01E08.b	EX212768	BF	NO	NA	No	---NA---	127	0	-	-	0		-	-	-	-	-	-	-	-	-
AsAmIn01F04.b	EX212774	BF	NO	NA	No	---NA---	157	0	-	-	0		-	-	-	-	-	-	-	-	-
AsAmIn01G04.b	EX212779	BF	NO	NA	Yes	calponin transgelin	306	10	1.0E-7.46305E-14	0.932	0		-	2R	Plus	52,211,461-52,232,099	2,847,136-2,867,774	2	93.2	43.1	44
AsAmIn01G06.b	EX212781	BF	NO	NA	No	---NA---	405	0	-	-	0		-	-	-	-	-	-	-	-	-
AsAmIn01H02.b	EX212785	BF	NO	NA	Yes	try1_anogaame: full=trypsin-1ame: full=antryp1 flags: precursor	331	10	1.0E-1.96045E-38	0.85	4	C:GO:0005576 P:GO:0007586 P:GO:0006508 F:GO:0004295	EC:3.4.21.4,	3R	Plus	161,500,604-161,508,046	8,627,739-8,635,181	2	84.6	100	110
AsAmIn020B02.b	EX212796	BF	NO	NA	Yes	serine protease	507	10	1.0E-6.5611E-65	0.724	0		-	2L	Minus	5,635,140-5,635,021	5,635,021-5,635,140	1	87.5	23.7	39
AsAmIn020D07.b	EX212807	BF	NO	NA	No	---NA---	179	0	-	-	0		-	-	-	-	-	-	-	-	-
AsAmIn020G06.b	EX212818	BF	NO	NA	No	---NA---	254	0	-	-	0		-	-	-	-	-	-	-	-	-
AsAmIn020H09.b	EX212829	BF	NO	NA	No	---NA---	287	0	-	-	0		-	-	-	-	-	-	-	-	-
AsAmIn021A03.b	EX212832	BF	NO	NA	No	---NA---	225	1	1.0E-5.09583E-10	0.91	0		-	-	-	-	-	-	-	-	-
AsAmIn021B09.b	EX212839	BF	NO	NA	Yes	isoform b	685	10	1.0E-5.12787E-56	0.749	3	F:GO:0000166 F:GO:0003824 P:GO:0044237	-	2L	Plus	44,388,422-44,388,774	44,388,422-44,388,774	1	87.8	51.5	118
AsAmIn021D10.b	EX212850	BF	NO	NA	Yes	loc779099 protein	651	10	1.0E-1.30621E-103	0.593	0		-	2R	Plus	105,306,566-105,307,528	55,942,241-55,943,203	3	82.8	88.5	191
AsAmIn022A03.b	EX212863	BF	NO	NA	No	---NA---	587	0	-	-	0		-	-	-	-	-	-	-	-	-
AsAmIn022F04.b	EX212881	BF	NO	NA	No	---NA---	103	0	-	-	0		-	-	-	-	-	-	-	-	-
AsAmIn023A08.b	EX212893	BF	NO	NA	No	---NA---	218	0	-	-	0		-	-	-	-	-	-	-	-	-
AsAmIn023C02.b	EX212899	BF	NO	NA	Yes	glutathione s-transferase	728	10	1.0E-5.52245E-107	0.904	6	F:GO:0004602 F:GO:0004364 P:GO:0006749 P:GO:0006804 P:GO:0006979 P:GO:0006803	EC:1.11.1.9, EC:2.5.1.18,	3L	Minus	113,693,779-113,690,630	2,781,200-2,784,349	5	91.2	93	222
AsAmIn023C09.b	EX212904	BF	NO	NA	Yes	leucyl aminopeptidase	389	10	1.0E-5.50874E-25	0.632	0		-	2R	Minus	87,541,881-87,541,662	38,177,337-38,177,556	1	74.5	56.6	73
AsAmIn023D01.b	EX212906	BF	NO	NA	No	---NA---	125	0	-	-	0		-	-	-	-	-	-	-	-	-
AsAmIn023D02.b	EX212907	BF	NO	NA	Yes	briggsae cbr-pcbd-1 protein	700	10	1.0E-1.18905E-47	0.792	0		-	X	Plus	256,232,643-256,232,946	7,769,115-7,769,418	1	87.5	43.4	100
AsAmIn023F04.b	EX212916	BF	NO	NA	Yes	---NA---	317	0	-	-	0		-	2R	Plus	94,057,459-94,057,809	44,693,134-44,693,484	2	83	81.7	67
AsAmIn024F06.b	EX212963	BF	NO	NA	Yes	---NA---	173	0	-	-	0		-	3R	Minus	202,138,631-202,138,470	49,265,605-49,265,766	1	70.6	93.6	38
AsAmIn024F11.b	EX212965	BF	NO	NA	No	---NA---	168	0	-	-	0		-	-	-	-	-	-	-	-	-
AsAmIn024G01.b	EX212966	BF	NO	NA	No	---NA---	572	0	-	-	0		-	-	-	-	-	-	-	-	-
AsAmIn024G06.b	EX212968	BF	NO	NA	No	---NA---	177	0	-	-	0		-	-	-	-	-	-	-	-	-
AsAmIn024H12.b	EX212334	BF	NO	NA	Yes	acyl-oxidase	668	10	1.0E-3.75316E-117	0.863	0		-	3L	Minus	144,229,431-144,228,710	33,319,280-33,320,001	2	87.2	96.1	214
AsAmIn025C11.b	EX212991	BF	NO	NA	No	translocon-associateddelta subunit	680	10	1.0E-3.82864E-80	0.784	1	C:GO:0044464		-	-	-	-	-	-	-	-
AsAmIn025H07.b	EX213015	BF	NO	NA	Yes	y-box binding protein	675	10	1.0E-3.13775E-42	0.945	4	F:GO:0003677 P:GO:0048477 P:GO:0006355 F:GO:0003729		2L	Plus	26,767,349-26,767,656	26,767,349-26,767,656	1	88.3	45.6	102
AsAmIn026B06.b	EX213022	BF	NO	NA	No	---NA---	180	0	-	-	0		-	-	-	-	-	-	-	-	-
AsAmIn026D07.b	EX213036	BF	NO	NA	Yes	try1_anogaame: full=trypsin-1ame: full=antryp1 flags: precursor	733	10	1.0E-4.01931E-105	0.888	4	C:GO:0005576 P:GO:0007586 P:GO:0006508 F:GO:0004295	EC:3.4.21.4,	3R	Plus	161,507,666-161,508,397	8,634,801-8,635,532	1	82.2	99.9	244
AsAmIn026F09.b	EX213047	BF	NO	NA	No	---NA---	149	3	1.0E-2.08101E-11	0.75	0		-	-	-	-	-	-	-	-	-
AsAmIn026G09.b	EX213052	BF	NO	NA	No	---NA---	280	0	-	-	0		-	-	-	-	-	-	-	-	-
AsAmIn026H12.b	EX213061	BF	NO	NA	Yes	---NA---	608	0	-	-	0		-	2R	Minus	57,610,874-57,610,674	8,246,349-8,246,549	1	74.1	31.6	16
AsAmIn027A08.b	EX213066	BF	NO	NA	Yes	---NA---	452	0	-	-	0		-	3L	Minus	111,293,157-111,292,894	383,464-383,727	1	82.7	58.8	79
AsAmIn027B01.b	EX213069	BF	NO	NA	Yes	cathepsin d	693	10	1.0E-1.6079E-89	0.84	3	C:GO:0005764 P:GO:0006508 F:GO:0004194	EC:3.4.23.1,	2R	Plus	84,158,945-84,159,502	34,794,620-34,795,177	2	87.6	68.8	159
AsAmIn027B06.b	EX213071	BF	NO	NA	No	syntaxin 4	739	3	1.0E-4.43368E-11	0.7133	0		-	-	-	-	-	-	-	-	-
AsAmIn027B12.b	EX213074	BF	NO	NA	Yes	---NA---	225	0	-	-	0		-	3R	Minus	188,947,299-188,947,089	36,074,224-36,074,434	1	76.3	93.8	70
AsAmIn027E05.b	EX213088	BF	NO	NA	No	---NA---	170	0	-	-	0		-	-	-	-	-	-	-	-	-
AsAmIn027E10.b	EX213089	BF	NO	NA	Yes	gdp-fucose transporter	601	10	1.0E-1.06417E-74	0.873	0		-	2R	Minus	70,266,262-70,265,804	20,901,479-20,901,937	1	83	76.4	143
AsAmIn027F08.b	EX213095	BF	NO	NA	No	---NA---	163	0	-	-	0		-	-	-	-	-	-	-	-	-
AsAmIn027G06.b	EX213100	BF	NO	NA	Yes	---NA---	206	0	-	-	0		-	2R	Plus	71,297,889-71,297,924	21,933,564-21,933,599	1	91.7	17.5	12
AsAmIn028A05.b	EX213108	BF	NO	NA	No	---NA---	234	0	-	-	0		-	-	-	-	-	-	-	-	-
AsAmIn028A10.b	EX213110	BF	NO	NA	No	---NA---	112	0	-	-	0		-	-	-	-	-	-	-	-	-
AsAmIn028B10.b	EX213114	BF	NO	NA	No	---NA---	329	0	-	-	0		-	-	-	-	-	-	-	-	-
AsAmIn028E03.b	EX213122	BF	NO	NA	Yes	---NA---	675	10	1.0E-2.02434E-57	0.487	0		-	3L	Minus	114,930,956-114,930,333	4,020,903-4,021,526	1	78.2	92.4	208
AsAmIn028F01.b	EX213127	BF	NO	NA	No	50s ribosomal protein l5	618	10	1.0E-6.68807E-59	0.878	6	C:GO:0005840 F:GO:0003735 P:GO:0006412 F:GO:0019843 F:GO:0000049 P:GO:0042254	EC:3.6.5.3,	-	-	-	-	-	-	-	-
AsAmIn029B01.b	EX213147	BF	NO	NA	No	---NA---	248	0	-	-	0		-	-	-	-	-	-	-	-	-
AsAmIn029B07.b	EX213151	BF	NO	NA	No	---NA---	311	0	-	-	0		-	-	-	-	-	-	-	-	-
AsAmIn029C08.b	EX213158	BF	NO	NA	Yes	phosphatidate phosphatase	659	10	1.0E-3.07568E-116	0.79	12	F:GO:0008195 P:GO:0035233 P:GO:0007280 P:GO:0035234 P:GO:0016311 C:GO:0005886 C:GO:0016021 F:GO:0042803 P:GO:0009880 P:GO:0006687 P:GO:0009395 P:GO:0046486	EC:3.1.3.4,	UNKN	Plus	207,312,765-207,315,814	1,239,216-1,242,265	3	89.8	97.9	215
AsAmIn029D03.b	EX213161	BF	NO	NA	Yes	dna mismatch repair protein spellchecker 1	223	10	1.0E-1.53233E-22	0.743	0		-	3R	Plus	204,907,362-204,907,571	52,034,497-52,034,706	1	75.7	94.2	70
AsAmIn029F04.b	EX213173	BF	NO	NA	Yes	protein	361	9	1.0E-4.07329E-36	0.8767	0		-	UNKN	Minus	244,449,696-244,449,459	38,375,910-38,376,147	1	81.9	65.1	31
AsAmIn02C06.b	EX213198	BF	NO	NA	No	---NA---	105	0	-	-	0		-	-	-	-	-	-	-	-	-
AsAmIn02D07.b	EX213205	BF	NO	NA	No	---NA---	224	0	-	-	0		-	-	-	-	-	-	-	-	-
AsAmIn02D10.b	EX213208	BF	NO	NA	No	---NA---	153	0	-	-	0		-	-	-	-	-	-	-	-	-
AsAmIn02E05.b	EX213210	BF	NO	NA	No	---NA---	295	0	-	-	0		-	-	-	-	-	-	-	-	-
AsAmIn02G04.b	EX213220	BF	NO	NA	No	---NA---	185	0	-	-	0		-	-	-	-	-	-	-	-	-
AsAmIn02H11.b	EX213231	BF	NO	NA	No	---NA---	411	0	-	-	0		-	-	-	-	-	-	-	-	-
AsAmIn030A03.b	EX213234	BF	NO	NA	Yes	nucleotide binding protein 2 (nbp 2)	657	10	1.0E-1.58763E-96	0.911	0		-	3L	Minus	123,241,237-123,240,756	12,331,326-12,331,807	1	83.2	73.4	160
AsAmIn030B09.b	EX213247	BF	NO	NA	No	---NA---	153	0	-	-	0		-	-	-	-	-	-	-	-	-
AsAmIn030E07.b	EX213266	BF	NO	NA	No	---NA---	289	0	-	-	0		-	-	-	-	-	-	-	-	-
AsAmIn030G07.b	EX213279	BF	NO	NA	Yes	rho guanine dissociation factor	399	10	1.0E-5.20755E-47	0.894	2	C:GO:0005737 F:GO:0005094		3L	Minus	149,174,769-149,174,239	38,264,809-38,265,339	3	89.5	95.2	126
AsAmIn030H03.b	EX213280	BF	NO	NA	No	---NA---	358	0	-	-	0		-	-	-	-	-	-	-	-	-
AsAmIn031A07.b	EX213287	BF	NO	NA	Yes	nadh-ubiquinone oxidoreductase 75 kda subunit	723	10	1.0E-2.98215E-129	0.843	3	C:GO:0005747 F:GO:0003954 P:GO:0006118	EC:1.6.99.3,	2R	Plus	56,685,990-56,686,869	7,321,665-7,322,544	3	84.6	100	240
AsAmIn031C01.b	EX213293	BF	NO	NA	Yes	tubulin-specific chaperone c	494	10	1.0E-1.41245E-23	0.763	0		-	3R	Minus	187,585,701-187,585,212	34,712,347-34,712,836	2	79.7	91.9	116
AsAmIn031C06.b	EX213295	BF	NO	NA	Yes	sphingosine-1-phosphate lyase	762	10	1.0E-1.86498E-132	0.834	3	F:GO:0016831 F:GO:0030170 P:GO:0019752	EC:4.1.1,	2R	Minus	58,299,431-58,298,582	8,934,257-8,935,106	2	87.6	98.7	249
AsAmIn031D04.b	EX213300	BF	NO	NA	No	---NA---	144	0	-	-	0		-	-	-	-	-	-	-	-	-
AsAmIn031D09.b	EX213303	BF	NO	NA	Yes	---NA---	404	10	1.0E-1.19977E-35	0.818	0		-	2R	Minus	94,058,165-94,057,925	44,693,600-44,693,840	1	88.8	59.7	78
AsAmIn031E08.b	EX213307	BF	NO	NA	Yes	cd36 antigen	674	10	1.0E-3.58341E-123	0.726	4	F:GO:0004872 P:GO:0007155 C:GO:0016020 P:GO:0007165		3R	Plus	202,159,271-202,159,853	49,286,406-49,286,988	1	85.6	86.1	194
AsAmIn031F03.b	EX213311	BF	NO	NA	No	---NA---	725	0	-	-	0		-	-	-	-	-	-	-	-	-
AsAmIn031H11.b	EX213321	BF	NO	NA	Yes	chaperone binding protein	656	10	1.0E-3.75809E-66	0.704	0		-	2L	Plus	27,438,681-27,439,278	27,438,681-27,439,278	2	80.7	75	164
AsAmIn032B05.b	EX213328	BF	NO	NA	No	cathepsin b	699	10	1.0E-5.60111E-123	0.687	1	F:GO:0008233		-	-	-	-	-	-	-	-
AsAmIn032B11.b	EX213331	BF	NO	NA	No	lsm6 protein	360	10	1.0E-7.40625E-38	0.957	2	C:GO:0005688 P:GO:0000398		-	-	-	-	-	-	-	-
AsAmIn032F11.b	EX213359	BF	NO	NA	Yes	hypoxia associated factor	587	10	1.0E-1.4832E-62	0.916	0		-	3R	Minus	165,367,569-165,367,132	12,494,267-12,494,704	2	93.4	61.7	120
AsAmIn032G02.b	EX213361	BF	NO	NA	No	---NA---	653	0	-	-	0		-	-	-	-	-	-	-	-	-
AsAmIn032G04.b	EX213362	BF	NO	NA	Yes	---NA---	361	1	1.0E-3.83441E-18	0.88	0		-	2R	Minus	70,182,943-70,182,779	20,818,454-20,818,618	1	81.8	45.7	52
AsAmIn032H03.b	EX213365	BF	NO	NA	No	---NA---	234	0	-	-	0		-	-	-	-	-	-	-	-	-
AsAmIn033A03.b	EX213374	BF	NO	NA	Yes	---NA---	697	3	1.0E-2.40989E-109	0.7567	0		-	3R	Minus	157,852,729-157,851,952	4,979,087-4,979,864	2	84.2	100	232
AsAmIn033F05.b	EX213398	BF	NO	NA	No	---NA---	412	0	-	-	0		-	-	-	-	-	-	-	-	-
AsAmIn034A02.b	EX213413	BF	NO	NA	Yes	---NA---	108	0	-	-	0		-	3L	Plus	149,107,330-149,107,366	38,197,900-38,197,936	1	97.3	34.3	12
AsAmIn034B03.b	EX213419	BF	NO	NA	No	t cell receptor beta chain	177	1	1.0E-1.71085E-10	0.75	0		-	-	-	-	-	-	-	-	-
AsAmIn034E06.b	EX213437	BF	NO	NA	Yes	cg3106 cg3106-pa	502	10	1.0E-8.8639E-45	0.674	0		-	X	Minus	258,055,126-258,054,823	9,591,295-9,591,598	1	76	60.6	101
AsAmIn034E07.b	EX213438	BF	NO	NA	No	---NA---	214	0	-	-	0		-	-	-	-	-	-	-	-	-
AsAmIn034E09.b	EX213439	BF	NO	NA	No	---NA---	129	0	-	-	0		-	-	-	-	-	-	-	-	-
AsAmIn034F12.b	EX213445	BF	NO	NA	No	---NA---	109	0	-	-	0		-	-	-	-	-	-	-	-	-
AsAmIn034G07.b	EX213448	BF	NO	NA	No	---NA---	396	0	-	-	0		-	-	-	-	-	-	-	-	-
AsAmIn034G12.b	EX213452	BF	NO	NA	Yes	cdna sequence	468	10	1.0E-1.31961E-58	0.654	0		-	2L	Minus	45,065,069-45,064,602	45,064,602-45,065,069	1	79.1	100	156
AsAmIn035A03.b	EX213457	BF	NO	NA	Yes	short-chain dehydrogenase	638	10	1.0E-9.30629E-91	0.914	4	F:GO:0005498 P:GO:0008152 F:GO:0016491 C:GO:0005811		UNKN	Plus	215,943,836-215,944,290	9,870,287-9,870,741	2	81.8	60.3	128
AsAmIn035C03.b	EX213468	BF	NO	NA	Yes	---NA---	192	3	1.0E-1.34109E-10	0.79	0		-	2R	Minus	97,136,939-97,130,399	47,766,074-47,772,614	2	96.9	99.5	63
AsAmIn035D05.b	EX213474	BF	NO	NA	No	---NA---	225	0	-	-	0		-	-	-	-	-	-	-	-	-
AsAmIn035E01.b	EX213478	BF	NO	NA	No	ribosomal protein l31	205	10	1.0E-3.95797E-31	0.93	0		-	-	-	-	-	-	-	-	-
AsAmIn035G09.b	EX213494	BF	NO	NA	No	---NA---	465	0	-	-	0		-	-	-	-	-	-	-	-	-
AsAmIn035H08.b	EX213498	BF	NO	NA	No	---NA---	186	0	-	-	0		-	-	-	-	-	-	-	-	-
AsAmIn036A08.b	EX213504	BF	NO	NA	Yes	---NA---	414	2	1.0E-9.0767E-20	0.81	1	F:GO:0004867		3R	Plus	175,196,509-175,196,700	22,323,644-22,323,835	1	91.7	46.4	63
AsAmIn036C04.b	EX213513	BF	NO	NA	No	---NA---	317	0	-	-	0		-	-	-	-	-	-	-	-	-
AsAmIn036D10.b	EX213525	BF	NO	NA	Yes	mitochondrial ribosomal	644	10	1.0E-1.61524E-66	0.831	3	F:GO:0003735 C:GO:0005762 P:GO:0042254		X	Plus	250,257,628-250,258,258	1,794,100-1,794,730	2	84.9	82.3	176
AsAmIn036E05.b	EX213527	BF	NO	NA	Yes	mct-1 protein	261	10	1.0E-1.78918E-39	0.938	0		-	2R	Minus	85,683,933-85,683,578	36,319,253-36,319,608	2	89.5	98.1	81
AsAmIn036E12.b	EX213530	BF	NO	NA	No	---NA---	178	0	-	-	0		-	-	-	-	-	-	-	-	-
AsAmIn036H12.b	EX213544	BF	NO	NA	No	---NA---	227	0	-	-	0		-	-	-	-	-	-	-	-	-
AsAmIn037A06.b	EX213546	BF	NO	NA	No	---NA---	163	0	-	-	0		-	-	-	-	-	-	-	-	-
AsAmIn037A07.b	EX213547	BF	NO	NA	No	---NA---	641	0	-	-	0		-	-	-	-	-	-	-	-	-
AsAmIn037B07.b	EX213552	BF	NO	NA	No	---NA---	381	0	-	-	0		-	-	-	-	-	-	-	-	-
AsAmIn037E12.b	EX213570	BF	NO	NA	No	---NA---	224	0	-	-	0		-	-	-	-	-	-	-	-	-
AsAmIn039B09.b	EX213642	BF	NO	NA	Yes	---NA---	601	0	-	-	0		-	3R	Minus	200,036,705-200,036,567	47,163,702-47,163,840	1	93.5	23.1	42
AsAmIn039D02.b	EX213651	BF	NO	NA	Yes	trypsin	685	10	1.0E-8.58373E-80	0.914	4	C:GO:0005576 P:GO:0007586 P:GO:0006508 F:GO:0004295	EC:3.4.21.4,	3R	Plus	161,500,604-161,508,515	8,627,739-8,635,650	3	84.6	99.9	224
AsAmIn039E09.b	EX213660	BF	NO	NA	No	---NA---	511	0	-	-	0		-	-	-	-	-	-	-	-	-
AsAmIn039G08.b	EX213669	BF	NO	NA	No	---NA---	682	0	-	-	0		-	-	-	-	-	-	-	-	-
AsAmIn03A04.b	EX213679	BF	NO	NA	Yes	chitooligosaccharidolytic beta-n-acetylglucosaminidase	569	10	1.0E-2.3304E-102	0.825	4	P:GO:0005975 C:GO:0005886 F:GO:0016231 F:GO:0043169		2L	Minus	14,833,447-14,832,873	14,832,873-14,833,447	1	85	100	191
AsAmIn03A09.b	EX213681	BF	NO	NA	Yes	---NA---	163	0	-	-	0		-	2R	Plus	77,758,245-77,758,325	28,393,920-28,394,000	1	98.8	49.7	18
AsAmIn03D09.b	EX213694	BF	YES	ENSANGP00000018598	No	nadh:ubiquinone dehydrogenase	142	10	1.0E-2.71832E-16	0.816	2	F:GO:0016787 P:GO:0006629		-	-	-	-	-	-	-	-
AsAmIn03E07.b	EX213698	BF	NO	NA	Yes	kda midgut protein	522	10	1.0E-9.43901E-51	0.778	0		-	2R	Minus	91,671,698-91,671,258	42,306,933-42,307,373	2	85.4	69.5	120
AsAmIn03F02.b	EX213700	BF	NO	NA	Yes	---NA---	330	10	1.0E-4.38773E-22	0.864	0		-	2R	Plus	67,073,166-67,073,299	17,708,841-17,708,974	1	91	40.6	41
AsAmIn040B03.b	EX213719	BF	NO	NA	No	---NA---	541	0	-	-	0		-	-	-	-	-	-	-	-	-
AsAmIn040B08.b	EX213723	BF	NO	NA	No	---NA---	612	0	-	-	0		-	-	-	-	-	-	-	-	-
AsAmIn040B10.b	EX213725	BF	NO	NA	No	---NA---	195	0	-	-	0		-	-	-	-	-	-	-	-	-
AsAmIn040C10.b	EX213732	BF	NO	NA	No	---NA---	588	0	-	-	0		-	-	-	-	-	-	-	-	-
AsAmIn040F02.b	EX213741	BF	NO	NA	No	---NA---	722	10	1.0E-1.64026E-79	0.524	0		-	-	-	-	-	-	-	-	-
AsAmIn040G07.b	EX213747	BF	NO	NA	Yes	integrator complex subunit 4	285	10	1.0E-2.36667E-31	0.839	0		-	2R	Plus	51,839,632-51,839,840	2,475,307-2,475,515	1	84.2	73.3	68
AsAmIn041A04.b	EX213759	BF	NO	NA	No	---NA---	133	0	-	-	0		-	-	-	-	-	-	-	-	-
AsAmIn041A09.b	EX213761	BF	NO	NA	No	---NA---	101	0	-	-	0		-	-	-	-	-	-	-	-	-
AsAmIn041C03.b	EX213772	BF	NO	NA	No	---NA---	209	0	-	-	0		-	-	-	-	-	-	-	-	-
AsAmIn041C11.b	EX213777	BF	NO	NA	No	leucine-rich transmembrane protein	658	10	1.0E-6.48821E-74	0.542	0		-	-	-	-	-	-	-	-	-
AsAmIn041D05.b	EX213778	BF	NO	NA	No	---NA---	543	10	1.0E-3.95316E-69	0.833	4	F:GO:0004615 C:GO:0005737 P:GO:0019307 P:GO:0006000	EC:5.4.2.8,	-	-	-	-	-	-	-	-
AsAmIn041E08.b	EX213785	BF	NO	NA	Yes	---NA---	454	0	-	-	0		-	X	Plus	251,621,979-251,622,179	3,158,451-3,158,651	1	81.6	43.6	67
AsAmIn041H03.b	EX213803	BF	NO	NA	No	---NA---	485	4	1.0E-2.0699E-40	0.665	0		-	-	-	-	-	-	-	-	-
AsAmIn042F06.b	EX213839	BF	NO	NA	No	p15-2a protein	592	10	1.0E-3.76257E-69	0.798	0		-	-	-	-	-	-	-	-	-
AsAmIn042F10.b	EX213842	BF	NO	NA	No	---NA---	355	0	-	-	0		-	-	-	-	-	-	-	-	-
AsAmIn042G05.b	EX213844	BF	NO	NA	No	---NA---	147	0	-	-	0		-	-	-	-	-	-	-	-	-
AsAmIn042G08.b	EX213847	BF	NO	NA	No	---NA---	372	0	-	-	0		-	-	-	-	-	-	-	-	-
AsAmIn043A06.b	EX213858	BF	NO	NA	No	---NA---	216	0	-	-	0		-	-	-	-	-	-	-	-	-
AsAmIn043D01.b	EX213872	BF	NO	NA	No	---NA---	474	0	-	-	0		-	-	-	-	-	-	-	-	-
AsAmIn043D12.b	EX213879	BF	NO	NA	Yes	beta chain spectrin	125	0	-	-	0		-	3L	Plus	123,652,975-123,653,142	12,743,545-12,743,712	2	95.5	71.2	28
AsAmIn043E02.b	EX213881	BF	NO	NA	No	---NA---	277	0	-	-	0		-	-	-	-	-	-	-	-	-
AsAmIn043F06.b	EX213890	BF	NO	NA	No	---NA---	356	0	-	-	0		-	-	-	-	-	-	-	-	-
AsAmIn043G12.b	EX213901	BF	NO	NA	No	---NA---	311	0	-	-	0		-	-	-	-	-	-	-	-	-
AsAmIn043H09.b	EX213905	BF	NO	NA	Yes	monocarboxylate transporter	531	10	1.0E-4.46022E-83	0.927	0		-	2R	Minus	83,216,406-83,215,701	33,851,376-33,852,081	3	92.8	100	177
AsAmIn044C02.b	EX213922	BF	NO	NA	Yes	---NA---	239	0	-	-	0		-	2R	Minus	71,410,274-71,410,046	22,045,721-22,045,949	2	89.4	61.5	15
AsAmIn044C07.b	EX213924	BF	NO	NA	No	---NA---	514	0	-	-	0		-	-	-	-	-	-	-	-	-
AsAmIn044G03.b	EX213940	BF	NO	NA	Yes	---NA---	104	0	-	-	0		-	2R	Plus	85,685,150-85,685,207	36,320,825-36,320,882	1	84.5	55.8	19
AsAmIn045A03.b	EX213950	BF	NO	NA	No	gale5 protein	541	10	1.0E-4.00986E-74	0.903	1	F:GO:0005529		-	-	-	-	-	-	-	-
AsAmIn045D03.b	EX213969	BF	NO	NA	No	---NA---	573	0	-	-	0		-	-	-	-	-	-	-	-	-
AsAmIn045D05.b	EX213970	BF	NO	NA	No	---NA---	632	0	-	-	0		-	-	-	-	-	-	-	-	-
AsAmIn045D07.b	EX213972	BF	NO	NA	Yes	---NA---	110	0	-	-	0		-	UNKN	Plus	214,173,666-214,173,729	8,100,117-8,100,180	1	96.9	58.2	18
AsAmIn045E06.b	EX213977	BF	NO	NA	Yes	eukaryotic translation initiation factor 4e type	533	10	1.0E-1.25804E-77	0.902	0		-	2R	Plus	79,382,103-79,383,040	30,017,778-30,018,715	4	89.2	100	179
AsAmIn045E12.b	EX213982	BF	NO	NA	No	---NA---	425	0	-	-	0		-	-	-	-	-	-	-	-	-
AsAmIn045F12.b	EX213988	BF	NO	NA	No	---NA---	368	1	1.0E-2.46613E-17	0.73	0		-	-	-	-	-	-	-	-	-
AsAmIn046D10.b	EX214010	BF	NO	NA	No	---NA---	259	0	-	-	0		-	-	-	-	-	-	-	-	-
AsAmIn047A04.b	EX214018	BF	NO	NA	Yes	try3_anogaame: full=trypsin-3 flags: precursor	650	10	1.0E-3.06097E-72	0.857	4	C:GO:0005576 P:GO:0007586 P:GO:0006508 F:GO:0004295	EC:3.4.21.4,	3R	Plus	161,507,977-161,508,379	8,635,112-8,635,514	1	85.4	62	134
AsAmIn047A06.b	EX214019	BF	NO	NA	No	---NA---	291	0	-	-	0		-	-	-	-	-	-	-	-	-
AsAmIn047F12.b	EX214050	BF	NO	NA	No	---NA---	243	0	-	-	0		-	-	-	-	-	-	-	-	-
AsAmIn047H09.b	EX214057	BF	NO	NA	No	---NA---	189	0	-	-	0		-	-	-	-	-	-	-	-	-
AsAmIn048A08.b	EX214063	BF	NO	NA	Yes	transcription initiation factor tfiid subunit 10	634	10	1.0E-1.38508E-70	0.81	0		-	3R	Minus	166,465,667-166,465,057	13,592,192-13,592,802	2	80.1	67.4	81
AsAmIn048B02.b	EX214067	BF	NO	NA	Yes	60s ribosomal protein l6	714	10	1.0E-1.85651E-59	0.745	2	P:GO:0000022 C:GO:0005811		2R	Plus	61,376,033-61,376,756	12,011,708-12,012,431	1	82.8	99.7	227
AsAmIn048B04.b	EX214068	BF	NO	NA	No	arrestin domain-containing protein 2	692	10	1.0E-1.72042E-43	0.57	0		-	-	-	-	-	-	-	-	-
AsAmIn048C12.b	EX214083	BF	NO	NA	No	---NA---	104	0	-	-	0		-	-	-	-	-	-	-	-	-
AsAmIn048G03.b	EX214104	BF	NO	NA	No	---NA---	360	0	-	-	0		-	-	-	-	-	-	-	-	-
AsAmIn049C05.b	EX214125	BF	YES	ENSANGP00000016224	Yes	niemann-pick type c-	647	10	1.0E-6.65105E-60	0.676	0		-	2R	Minus	77,174,396-77,173,854	27,809,529-27,810,071	2	79.7	72.3	152
AsAmIn049D07.b	EX214131	BF	NO	NA	Yes	sterol desaturase	680	10	1.0E-9.65269E-116	0.804	0		-	X	Plus	250,001,659-250,002,271	1,538,131-1,538,743	1	85.3	90.1	204
AsAmIn049D12.b	EX214135	BF	NO	NA	Yes	nadh:ubiquinone dehydrogenase	458	10	1.0E-1.17896E-51	0.81	0		-	3L	Minus	144,789,890-144,789,401	33,879,971-33,880,460	2	89.7	72.3	105
AsAmIn049E01.b	EX214136	BF	NO	NA	Yes	try1_anogaame: full=trypsin-1ame: full=antryp1 flags: precursor	354	10	1.0E-9.145E-28	0.943	4	C:GO:0005576 P:GO:0007586 P:GO:0006508 F:GO:0004295	EC:3.4.21.4,	3R	Minus	174,615,235-174,615,104	21,742,239-21,742,370	1	97.7	37.3	17
AsAmIn049E06.b	EX214137	BF	NO	NA	Yes	---NA---	161	0	-	-	0		-	3R	Minus	190,357,921-190,357,823	37,484,958-37,485,056	1	84.8	59.6	16
AsAmIn049F03.b	EX214139	BF	NO	NA	Yes	cytochrome b5	640	10	1.0E-1.02037E-44	0.879	9	C:GO:0005789 C:GO:0005792 C:GO:0005811 F:GO:0009055 F:GO:0005506 F:GO:0020037 P:GO:0006118 P:GO:0006810 C:GO:0016021		2L	Plus	43,048,055-43,048,422	43,048,055-43,048,422	2	89.1	43.1	90
AsAmIn049F11.b	EX214143	BF	NO	NA	No	---NA---	102	0	-	-	0		-	-	-	-	-	-	-	-	-
AsAmIn049G12.b	EX214149	BF	NO	NA	No	---NA---	363	0	-	-	0		-	-	-	-	-	-	-	-	-
AsAmIn049H12.b	EX214156	BF	NO	NA	Yes	stearoyl-coa desaturase	668	10	1.0E-5.95001E-131	0.876	0		-	2R	Minus	80,840,095-80,839,253	31,474,928-31,475,770	2	89.2	100	222
AsAmIn04A04.b	EX214158	BF	NO	NA	No	---NA---	254	0	-	-	0		-	-	-	-	-	-	-	-	-
AsAmIn04A07.b	EX214160	BF	NO	NA	No	---NA---	348	0	-	-	0		-	-	-	-	-	-	-	-	-
AsAmIn04A09.b	EX214161	BF	NO	NA	Yes	adenylsulfate kinase	224	10	1.0E-5.42478E-36	0.908	0		-	2R	Minus	51,418,242-51,418,089	2,053,764-2,053,917	1	85.1	68.8	51
AsAmIn04C08.b	EX214169	BF	NO	NA	No	---NA---	115	0	-	-	0		-	-	-	-	-	-	-	-	-
AsAmIn04C09.b	EX214170	BF	NO	NA	No	---NA---	412	0	-	-	0		-	-	-	-	-	-	-	-	-
AsAmIn04D10.b	EX214174	BF	NO	NA	No	---NA---	107	0	-	-	0		-	-	-	-	-	-	-	-	-
AsAmIn04F04.b	EX214181	BF	NO	NA	Yes	thioredoxin reductase	211	10	1.0E-4.65551E-24	0.728	8	P:GO:0045454 F:GO:0004791 F:GO:0050660 C:GO:0005737 F:GO:0050661 F:GO:0016654 P:GO:0006118 P:GO:0006206	EC:1.8.1.9, EC:1.6.4,	X	Plus	258,494,784-258,494,992	10,031,256-10,031,464	1	82.8	99.1	69
AsAmIn04G06.b	EX214187	BF	NO	NA	No	---NA---	178	0	-	-	0		-	-	-	-	-	-	-	-	-
AsAmIn050A05.b	EX214197	BF	NO	NA	Yes	---NA---	216	0	-	-	0		-	3R	Plus	186,404,823-186,404,874	33,531,958-33,532,009	1	100	24.1	17
AsAmIn050C07.b	EX214209	BF	NO	NA	No	---NA---	249	0	-	-	0		-	-	-	-	-	-	-	-	-
AsAmIn050D05.b	EX214214	BF	NO	NA	Yes	lmbd2_dropsame: full=lmbr1 domain-containing protein 2 homolog	682	10	1.0E-1.33411E-72	0.674	5	F:GO:0003674 C:GO:0016021 C:GO:0016020 P:GO:0008150 C:GO:0005575	-	2R	Plus	71,196,808-71,197,166	21,832,483-21,832,841	1	84.7	52.6	120
AsAmIn050D11.b	EX214216	BF	NO	NA	No	---NA---	565	0	-	-	0		-	-	-	-	-	-	-	-	-
AsAmIn050E01.b	EX214218	BF	NO	NA	No	---NA---	349	0	-	-	0		-	-	-	-	-	-	-	-	-
AsAmIn050F12.b	EX214232	BF	NO	NA	No	---NA---	414	0	-	-	0		-	-	-	-	-	-	-	-	-
AsAmIn051A02.b	EX214245	BF	NO	NA	Yes	---NA---	383	0	-	-	0		-	3R	Plus	163,363,911-163,364,040	10,491,046-10,491,175	1	90.6	36	43
AsAmIn051B01.b	EX214252	BF	NO	NA	Yes	trypsin	587	10	1.0E-1.39629E-52	0.901	4	C:GO:0005576 P:GO:0007586 P:GO:0006508 F:GO:0004295	EC:3.4.21.4,	3R	Plus	161,500,604-161,508,515	8,627,739-8,635,650	3	85.4	89.8	175
AsAmIn051E04.b	EX214272	BF	NO	NA	No	---NA---	100	0	-	-	0		-	-	-	-	-	-	-	-	-
AsAmIn051G11.b	EX214283	BF	NO	NA	No	---NA---	165	0	-	-	0		-	-	-	-	-	-	-	-	-
AsAmIn051H03.b	EX214284	BF	NO	NA	Yes	---NA---	299	1	1.0E-8.91624E-15	0.75	0		-	3L	Plus	138,858,513-138,858,811	27,949,083-27,949,381	1	98.7	100	26
AsAmIn052C02.b	EX214303	BF	NO	NA	Yes	ras-related protein	639	10	1.0E-4.61222E-21	0.863	0		-	2R	Minus	80,610,848-80,610,471	31,246,146-31,246,523	1	77.4	59.5	77
AsAmIn052F04.b	EX214326	BF	NO	NA	No	---NA---	605	0	-	-	0		-	-	-	-	-	-	-	-	-
AsAmIn052H02.b	EX214336	BF	NO	NA	Yes	m-phase phosphoprotein 11	550	10	1.0E-2.99907E-32	0.579	0		-	2L	Minus	47,432,265-47,431,866	47,431,866-47,432,265	1	73.9	67.8	129
AsAmIn053C06.b	EX214352	BF	NO	NA	No	heat shock protein 67b2	629	10	1.0E-2.1499E-68	0.74	0		-	-	-	-	-	-	-	-	-
AsAmIn053C09.b	EX214355	BF	NO	NA	No	---NA---	151	0	-	-	0		-	-	-	-	-	-	-	-	-
AsAmIn053D04.b	EX214359	BF	NO	NA	No	---NA---	152	0	-	-	0		-	-	-	-	-	-	-	-	-
AsAmIn053F11.b	EX214372	BF	NO	NA	No	cdc42 protein	630	10	1.0E-8.66967E-33	0.8	2	C:GO:0044464 F:GO:0000166		-	-	-	-	-	-	-	-
AsAmIn053H04.b	EX214377	BF	NO	NA	Yes	transcription initiation factor tfiid subunit 13	626	10	1.0E-2.12952E-68	0.902	4	C:GO:0005669 F:GO:0003677 F:GO:0016251 P:GO:0006357		3R	Minus	157,682,329-157,681,959	4,809,094-4,809,464	1	87.9	59.3	121
AsAmIn054B01.b	EX214388	BF	NO	NA	No	---NA---	526	0	-	-	0		-	-	-	-	-	-	-	-	-
AsAmIn054B07.b	EX214390	BF	NO	NA	No	---NA---	469	0	-	-	0		-	-	-	-	-	-	-	-	-
AsAmIn054B08.b	EX214391	BF	NO	NA	No	---NA---	289	0	-	-	0		-	-	-	-	-	-	-	-	-
AsAmIn054D01.b	EX214401	BF	NO	NA	No	---NA---	470	0	-	-	0		-	-	-	-	-	-	-	-	-
AsAmIn054G07.b	EX214416	BF	NO	NA	No	---NA---	279	0	-	-	0		-	-	-	-	-	-	-	-	-
AsAmIn054G10.b	EX214418	BF	NO	NA	No	---NA---	174	0	-	-	0		-	-	-	-	-	-	-	-	-
AsAmIn054H11.b	EX214424	BF	NO	NA	Yes	short-chain dehydrogenase	594	10	1.0E-2.54852E-81	0.702	0		-	2R	Minus	71,247,832-71,247,389	21,883,064-21,883,507	1	83.6	74.7	147
AsAmIn055A03.b	EX214426	BF	NO	NA	Yes	succinate dehydrogenase	457	10	1.0E-2.60998E-75	0.898	7	F:GO:0051536 F:GO:0009055 C:GO:0005749 P:GO:0006099 P:GO:0006121 F:GO:0008177 P:GO:0006118	EC:1.3.5.1,	2L	Plus	45,257,093-45,258,437	45,257,093-45,258,437	3	90.8	99.8	152
AsAmIn055A10.b	EX214429	BF	NO	NA	No	---NA---	162	0	-	-	0		-	-	-	-	-	-	-	-	-
AsAmIn055B05.b	EX214432	BF	NO	NA	No	---NA---	437	0	-	-	0		-	-	-	-	-	-	-	-	-
AsAmIn055C10.b	EX214438	BF	NO	NA	No	wd repeat protein 61	152	5	1.0E-1.54008E-14	0.804	0		-	-	-	-	-	-	-	-	-
AsAmIn055E06.b	EX214448	BF	NO	NA	No	---NA---	293	0	-	-	0		-	-	-	-	-	-	-	-	-
AsAmIn055E12.b	EX214452	BF	NO	NA	No	---NA---	115	0	-	-	0		-	-	-	-	-	-	-	-	-
AsAmIn055F02.b	EX214454	BF	NO	NA	No	---NA---	132	0	-	-	0		-	-	-	-	-	-	-	-	-
AsAmIn055H02.b	EX214463	BF	NO	NA	Yes	40s ribosomal protein s12	234	10	1.0E-6.83597E-15	0.997	4	F:GO:0003735 C:GO:0022627 P:GO:0006412 P:GO:0042254	EC:3.6.5.3,	3L	Plus	127,215,252-127,216,038	16,305,822-16,306,608	3	93.6	99.6	55
AsAmIn055H06.b	EX214464	BF	NO	NA	No	---NA---	214	0	-	-	0		-	-	-	-	-	-	-	-	-
AsAmIn056D01.b	EX214470	BF	NO	NA	No	---NA---	179	0	-	-	0		-	-	-	-	-	-	-	-	-
AsAmIn056E06.b	EX214473	BF	NO	NA	No	---NA---	146	0	-	-	0		-	-	-	-	-	-	-	-	-
AsAmIn057A03.b	EX214478	BF	NO	NA	No	---NA---	221	0	-	-	0		-	-	-	-	-	-	-	-	-
AsAmIn057A07.b	EX214480	BF	NO	NA	Yes	acyl-coenzyme a oxidase 3	441	10	1.0E-5.40853E-49	0.779	0		-	3R	Plus	156,185,938-156,186,304	3,313,073-3,313,439	1	80.4	83.2	121
AsAmIn057B11.b	EX214491	BF	NO	NA	Yes	serine protease	381	10	1.0E-5.69947E-54	0.81	2	P:GO:0006508 F:GO:0004252	EC:3.4.21,	3L	Minus	144,181,053-144,180,673	33,271,243-33,271,623	1	83.2	100	127
AsAmIn057E04.b	EX214506	BF	NO	NA	No	sulfide quinone reductase	117	10	1.0E-7.10136E-12	0.863	0		-	-	-	-	-	-	-	-	-
AsAmIn057E12.b	EX214511	BF	NO	NA	No	---NA---	209	0	-	-	0		-	-	-	-	-	-	-	-	-
AsAmIn057G03.b	EX214518	BF	NO	NA	No	---NA---	254	0	-	-	0		-	-	-	-	-	-	-	-	-
AsAmIn057G06.b	EX214519	BF	NO	NA	No	---NA---	216	0	-	-	0		-	-	-	-	-	-	-	-	-
AsAmIn058A11.b	EX214528	BF	NO	NA	No	isoform b	536	10	1.0E-9.46052E-89	0.424	2	P:GO:0006096 F:GO:0051287	-	-	-	-	-	-	-	-	-
AsAmIn058C01.b	EX214537	BF	NO	NA	No	nadph fad oxidoreductase	624	10	1.0E-9.20968E-80	0.662	0		-	-	-	-	-	-	-	-	-
AsAmIn058D05.b	EX214547	BF	NO	NA	No	---NA---	665	0	-	-	0		-	-	-	-	-	-	-	-	-
AsAmIn058E03.b	EX214551	BF	NO	NA	Yes	splicing factor 3b subunit 5	258	10	1.0E-1.93285E-25	0.986	2	C:GO:0005634 P:GO:0007052		3L	Minus	145,739,598-145,739,430	34,830,000-34,830,168	1	88.2	65.5	56
AsAmIn058E05.b	EX214552	BF	NO	NA	No	---NA---	115	0	-	-	0		-	-	-	-	-	-	-	-	-
AsAmIn058F01.b	EX214555	BF	NO	NA	No	---NA---	123	0	-	-	0		-	-	-	-	-	-	-	-	-
AsAmIn058F11.b	EX214561	BF	NO	NA	No	---NA---	114	0	-	-	0		-	-	-	-	-	-	-	-	-
AsAmIn059A10.b	EX214571	BF	NO	NA	No	---NA---	631	1	1.0E-4.17632E-19	0.85	0		-	-	-	-	-	-	-	-	-
AsAmIn059B07.b	EX214575	BF	NO	NA	No	---NA---	442	0	-	-	0		-	-	-	-	-	-	-	-	-
AsAmIn059C02.b	EX214578	BF	NO	NA	No	---NA---	360	0	-	-	0		-	-	-	-	-	-	-	-	-
AsAmIn059C10.b	EX214581	BF	NO	NA	No	---NA---	121	0	-	-	0		-	-	-	-	-	-	-	-	-
AsAmIn059C12.b	EX214582	BF	NO	NA	No	---NA---	118	0	-	-	0		-	-	-	-	-	-	-	-	-
AsAmIn059D06.b	EX214586	BF	NO	NA	Yes	mitochondrial transcription factor	646	10	1.0E-1.57834E-69	0.671	0		-	3R	Plus	164,212,065-164,212,472	11,339,200-11,339,607	1	80.4	63.2	136
AsAmIn059F05.b	EX214593	BF	NO	NA	Yes	set and ttl domain-containing protein	490	10	1.0E-4.55831E-35	0.789	1	P:GO:0006464	-	2R	Plus	103,247,225-103,249,131	53,882,900-53,884,806	2	83.4	81	106
AsAmIn059F07.b	EX214594	BF	NO	NA	Yes	atp-binding cassette sub-family e member 1	423	10	1.0E-5.52575E-73	0.723	0		-	2R	Minus	66,564,100-66,563,690	17,199,365-17,199,775	1	89.5	97.2	135
AsAmIn059G03.b	EX214596	BF	NO	NA	No	---NA---	123	0	-	-	0		-	-	-	-	-	-	-	-	-
AsAmIn059G10.b	EX214601	BF	NO	NA	Yes	cg10428-pa isoform 1	715	10	1.0E-9.04809E-123	0.707	0		-	3R	Minus	167,518,050-167,517,338	14,644,473-14,645,185	1	82.6	99.7	238
AsAmIn05A05.b	EX214610	BF	NO	NA	Yes	mitochondrial ribosomal protein l12	285	10	1.0E-4.18123E-28	0.97	9	C:GO:0005763 C:GO:0005762 F:GO:0003735 C:GO:0005811 F:GO:0003682 P:GO:0016049 P:GO:0007005 P:GO:0042254 C:GO:0000785		3L	Minus	139,282,719-139,282,516	28,373,086-28,373,289	1	92.2	71.6	66
AsAmIn05B07.b	EX214614	BF	NO	NA	Yes	early meiotic induction protein	548	10	1.0E-3.79354E-72	0.767	0		-	3L	Minus	149,478,183-149,477,686	38,568,256-38,568,753	2	86.6	79.7	144
AsAmIn05B12.b	EX214617	BF	NO	NA	Yes	---NA---	373	10	1.0E-5.05137E-50	0.788	0		-	2R	Plus	56,388,382-56,388,782	7,024,057-7,024,457	2	84.5	91.4	113
AsAmIn05C05.b	EX214619	BF	NO	NA	No	---NA---	345	0	-	-	0		-	-	-	-	-	-	-	-	-
AsAmIn05D04.b	EX214623	BF	NO	NA	Yes	---NA---	312	10	1.0E-1.43486E-33	0.687	0		-	3L	Plus	141,368,977-141,369,151	30,459,547-30,459,721	1	82.9	56.1	58
AsAmIn05E12.b	EX214629	BF	NO	NA	No	---NA---	174	0	-	-	0		-	-	-	-	-	-	-	-	-
AsAmIn05F07.b	EX214631	BF	NO	NA	No	---NA---	471	0	-	-	0		-	-	-	-	-	-	-	-	-
AsAmIn060A08.b	EX214646	BF	NO	NA	No	---NA---	610	0	-	-	0		-	-	-	-	-	-	-	-	-
AsAmIn060B06.b	EX214650	BF	NO	NA	No	---NA---	143	0	-	-	0		-	-	-	-	-	-	-	-	-
AsAmIn060D10.b	EX214660	BF	NO	NA	Yes	---NA---	187	0	-	-	0		-	3R	Minus	173,662,024-173,661,854	20,788,989-20,789,159	1	82.8	96.3	57
AsAmIn060E06.b	EX214662	BF	NO	NA	No	transmembrane protein 129	461	10	1.0E-8.37918E-66	0.688	0		-	-	-	-	-	-	-	-	-
AsAmIn060E12.b	EX214664	BF	NO	NA	No	---NA---	141	0	-	-	0		-	-	-	-	-	-	-	-	-
AsAmIn060F05.b	EX214667	BF	NO	NA	No	---NA---	393	0	-	-	0		-	-	-	-	-	-	-	-	-
AsAmIn060F11.b	EX214670	BF	NO	NA	Yes	---NA---	158	0	-	-	0		-	2L	Minus	6,213,510-6,213,432	6,213,432-6,213,510	1	84.8	50	26
AsAmIn060H12.b	EX214677	BF	NO	NA	Yes	---NA---	576	10	1.0E-7.58833E-40	0.691	0		-	2R	Plus	106,901,767-106,902,135	57,537,442-57,537,810	2	83.1	50.3	95
AsAmIn061A09.b	EX214681	BF	NO	NA	Yes	proteasome alpha 3 subunit	465	10	1.0E-2.24264E-74	0.829	0		-	2R	Plus	62,367,221-62,367,593	13,002,896-13,003,268	2	85.2	62.6	97
AsAmIn061D04.b	EX214697	BF	NO	NA	Yes	multicopper oxidase	574	10	1.0E-9.10363E-46	0.825	3	F:GO:0005507 F:GO:0008471 P:GO:0006118	EC:1.10.3.2,	2R	Minus	92,158,223-92,157,711	42,793,386-42,793,898	2	77.6	74.2	120
AsAmIn061E04.b	EX214704	BF	NO	NA	No	peroxisomal membrane protein pex16	422	10	1.0E-2.11685E-56	0.729	0		-	-	-	-	-	-	-	-	-
AsAmIn061G02.b	EX214710	BF	NO	NA	Yes	aldehyde dehydrogenase	459	10	1.0E-1.79001E-84	0.93	0		-	2R	Plus	90,425,161-90,425,619	41,060,836-41,061,294	1	87.1	100	153
AsAmIn062A02.b	EX214721	BF	NO	NA	Yes	---NA---	420	0	-	-	0		-	2R	Plus	93,597,628-93,597,824	44,233,303-44,233,499	1	78.2	46.9	65
AsAmIn062A11.b	EX214724	BF	NO	NA	No	---NA---	267	0	-	-	0		-	-	-	-	-	-	-	-	-
AsAmIn062E04.b	EX214738	BF	NO	NA	No	---NA---	289	0	-	-	0		-	-	-	-	-	-	-	-	-
AsAmIn062H03.b	EX214753	BF	NO	NA	No	---NA---	653	0	-	-	0		-	-	-	-	-	-	-	-	-
AsAmIn062H04.b	EX214754	BF	NO	NA	No	---NA---	569	0	-	-	0		-	-	-	-	-	-	-	-	-
AsAmIn062H06.b	EX214755	BF	NO	NA	Yes	zinc carboxypeptidase	619	10	1.0E-5.81798E-71	0.73	1	F:GO:0004180		3R	Plus	162,969,666-162,970,345	10,096,801-10,097,480	3	86.8	74.5	139
AsAmIn063A01.b	EX214757	BF	NO	NA	No	---NA---	542	0	-	-	0		-	-	-	-	-	-	-	-	-
AsAmIn063B08.b	EX214761	BF	NO	NA	No	---NA---	159	0	-	-	0		-	-	-	-	-	-	-	-	-
AsAmIn063C01.b	EX214763	BF	NO	NA	Yes	glucosyl glucuronosyl transferases	690	10	1.0E-5.25366E-117	0.69	0		-	2L	Minus	20,207,198-20,206,403	20,206,403-20,207,198	3	83.5	98.1	225
AsAmIn063C05.b	EX214764	BF	NO	NA	No	---NA---	434	0	-	-	0		-	-	-	-	-	-	-	-	-
AsAmIn063C07.b	EX214765	BF	NO	NA	Yes	cytochrome p450	697	10	1.0E-6.32714E-118	0.849	4	F:GO:0020037 F:GO:0004497 P:GO:0006118 F:GO:0005506		X	Plus	249,921,691-249,924,436	1,458,163-1,460,908	2	81.4	98.9	224
AsAmIn063C10.b	EX214768	BF	NO	NA	Yes	vacuolar atp synthase 16 kda proteolipid	552	10	1.0E-1.05475E-16	1	0		-	3L	Plus	119,528,730-119,529,267	8,619,300-8,619,837	3	81.9	56.2	50
AsAmIn063D04.b	EX214771	BF	NO	NA	No	---NA---	573	0	-	-	0		-	-	-	-	-	-	-	-	-
AsAmIn065B10.b	EX214830	BF	NO	NA	Yes	dna-directed rna polymerase iii subunit d	429	10	1.0E-2.6444E-43	0.689	0		-	2R	Plus	106,159,542-106,159,861	56,795,217-56,795,536	1	80.3	74.6	102
AsAmIn065E02.b	EX214842	BF	NO	NA	No	---NA---	641	0	-	-	0		-	-	-	-	-	-	-	-	-
AsAmIn065E12.b	EX214847	BF	NO	NA	No	---NA---	260	0	-	-	0		-	-	-	-	-	-	-	-	-
AsAmIn065G01.b	EX214853	BF	NO	NA	No	xanthine dehydrogenase	742	10	1.0E-1.36489E-84	0.733	2	F:GO:0016491 P:GO:0006118	-	-	-	-	-	-	-	-	-
AsAmIn066B05.b	EX214866	BF	NO	NA	Yes	mitochondrial ribosomal protein s25	365	10	1.0E-6.87904E-60	0.874	4	C:GO:0005763 F:GO:0003735 P:GO:0006412 P:GO:0042254	EC:3.6.5.3,	3L	Plus	148,910,696-148,911,187	38,001,266-38,001,757	3	87.1	95.6	116
AsAmIn066B08.b	EX214868	BF	NO	NA	No	---NA---	632	0	-	-	0		-	-	-	-	-	-	-	-	-
AsAmIn066E07.b	EX214884	BF	NO	NA	No	---NA---	491	0	-	-	0		-	-	-	-	-	-	-	-	-
AsAmIn066E12.b	EX214888	BF	NO	NA	No	---NA---	195	0	-	-	0		-	-	-	-	-	-	-	-	-
AsAmIn066F08.b	EX214892	BF	NO	NA	Yes	cg3402 cg3402-pa	631	10	1.0E-1.90694E-64	0.95	1	F:GO:0005515		2L	Minus	17,946,931-17,946,116	17,946,116-17,946,931	3	88.1	60.1	124
AsAmIn066H08.b	EX214907	BF	NO	NA	No	ribosomal protein l13	145	10	1.0E-5.14096E-18	1	0		-	-	-	-	-	-	-	-	-
AsAmIn067F06.b	EX214936	BF	NO	NA	No	---NA---	152	0	-	-	0		-	-	-	-	-	-	-	-	-
AsAmIn067F09.b	EX214938	BF	NO	NA	Yes	isoform a	318	10	1.0E-1.25305E-24	0.93	6	F:GO:0003729 P:GO:0007411 P:GO:0006397 P:GO:0008343 C:GO:0005634 F:GO:0000166		3L	Minus	147,937,639-147,926,755	37,017,325-37,028,209	3	93.4	80.5	84
AsAmIn068A10.b	EX214954	BF	NO	NA	No	---NA---	412	0	-	-	0		-	-	-	-	-	-	-	-	-
AsAmIn068A11.b	EX214955	BF	NO	NA	No	acyl-protein thioesterase	503	10	1.0E-9.24533E-26	0.887	0		-	-	-	-	-	-	-	-	-
AsAmIn068A12.b	EX214956	BF	NO	NA	No	---NA---	132	0	-	-	0		-	-	-	-	-	-	-	-	-
AsAmIn068F06.b	EX214989	BF	NO	NA	Yes	dopa decarboxylase	551	10	1.0E-2.48625E-95	0.958	4	F:GO:0030170 P:GO:0019752 F:GO:0016831 P:GO:0006519	EC:4.1.1,	3R	Minus	178,427,556-178,427,031	25,554,166-25,554,691	1	89.9	95.5	174
AsAmIn068H03.b	EX215001	BF	NO	NA	No	---NA---	693	0	-	-	0		-	-	-	-	-	-	-	-	-
AsAmIn068H08.b	EX215002	BF	NO	NA	No	---NA---	583	0	-	-	0		-	-	-	-	-	-	-	-	-
AsAmIn068H09.b	EX215003	BF	NO	NA	No	salivary anti-thrombin anophelin	475	5	1.0E-1.18722E-43	0.762	0		-	-	-	-	-	-	-	-	-
AsAmIn069A04.b	EX215006	BF	NO	NA	Yes	der1-like domain family member 1	636	10	1.0E-1.40469E-62	0.792	0		-	3R	Plus	183,726,386-183,727,030	30,853,521-30,854,165	2	77.7	90.3	139
AsAmIn069A10.b	EX212300	BF	NO	NA	No	---NA---	119	0	-	-	0		-	-	-	-	-	-	-	-	-
AsAmIn069C03.b	EX215017	BF	NO	NA	No	---NA---	120	0	-	-	0		-	-	-	-	-	-	-	-	-
AsAmIn069H05.b	EX215042	BF	NO	NA	No	---NA---	173	0	-	-	0		-	-	-	-	-	-	-	-	-
AsAmIn069H07.b	EX215043	BF	NO	NA	No	---NA---	513	0	-	-	0		-	-	-	-	-	-	-	-	-
AsAmIn069H11.b	EX215045	BF	NO	NA	Yes	niemann-pick type c-	554	10	1.0E-2.54832E-71	0.658	0		-	2R	Plus	77,664,206-77,664,593	28,299,881-28,300,268	1	85.1	70	127
AsAmIn06A05.b	EX215046	BF	NO	NA	No	---NA---	287	0	-	-	0		-	-	-	-	-	-	-	-	-
AsAmIn06A07.b	EX215047	BF	NO	NA	No	---NA---	178	0	-	-	0		-	-	-	-	-	-	-	-	-
AsAmIn06D03.b	EX215059	BF	NO	NA	Yes	---NA---	469	10	1.0E-6.75429E-63	0.808	0		-	2L	Minus	4,369,181-4,369,019	4,369,019-4,369,181	1	92	34.8	54
AsAmIn06G08.b	EX215070	BF	NO	NA	No	---NA---	472	0	-	-	0		-	-	-	-	-	-	-	-	-
AsAmIn06G12.b	EX215072	BF	NO	NA	No	---NA---	187	0	-	-	0		-	-	-	-	-	-	-	-	-
AsAmIn070D07.b	EX215092	BF	NO	NA	No	---NA---	566	0	-	-	0		-	-	-	-	-	-	-	-	-
AsAmIn070D12.b	EX215095	BF	NO	NA	No	---NA---	563	0	-	-	0		-	-	-	-	-	-	-	-	-
AsAmIn070F02.b	EX212373	BF	NO	NA	No	---NA---	545	0	-	-	0		-	-	-	-	-	-	-	-	-
AsAmIn070F10.b	EX215100	BF	NO	NA	Yes	monocarboxylate transporter	170	10	1.0E-1.77525E-23	0.926	0		-	2R	Minus	83,219,679-83,219,510	33,855,185-33,855,354	1	84.7	100	57
AsAmIn070G11.b	EX215107	BF	NO	NA	No	---NA---	468	0	-	-	0		-	-	-	-	-	-	-	-	-
AsAmIn070H08.b	EX215111	BF	NO	NA	Yes	---NA---	207	0	-	-	0		-	2R	Plus	65,776,352-65,776,497	16,412,027-16,412,172	1	77.4	69.6	31
AsAmIn071A06.b	EX215114	BF	NO	NA	No	---NA---	395	0	-	-	0		-	-	-	-	-	-	-	-	-
AsAmIn071C03.b	EX215125	BF	NO	NA	Yes	tryptophanyl-trna synthetase	262	3	1.0E-1.05861E-15	0.7167	0		-	2R	Minus	85,203,501-85,203,295	35,838,970-35,839,176	1	80.7	79	68
AsAmIn071C08.b	EX215127	BF	NO	NA	No	---NA---	577	0	-	-	0		-	-	-	-	-	-	-	-	-
AsAmIn071E01.b	EX215138	BF	NO	NA	No	leucine-rich transmembrane protein	684	2	1.0E-1.48818E-23	0.805	0		-	-	-	-	-	-	-	-	-
AsAmIn071H03.b	EX215153	BF	NO	NA	Yes	peptidyl-prolyl cis-trans isomerase	457	10	1.0E-7.12711E-65	0.9	3	P:GO:0006457 F:GO:0003755 C:GO:0005811	EC:5.2.1.8,	2L	Minus	42,414,825-42,414,003	42,414,003-42,414,825	2	91.9	75.3	114
AsAmIn072B01.b	EX215165	BF	NO	NA	No	---NA---	150	0	-	-	0		-	-	-	-	-	-	-	-	-
AsAmIn072B02.b	EX215166	BF	NO	NA	No	---NA---	506	1	1.0E-1.41743E-13	0.73	0		-	-	-	-	-	-	-	-	-
AsAmIn072G04.b	EX215189	BF	NO	NA	No	---NA---	603	0	-	-	0		-	-	-	-	-	-	-	-	-
AsAmIn072H12.b	EX215198	BF	NO	NA	No	cg8889 cg8889-pa	427	10	1.0E-6.3501E-37	0.772	0		-	-	-	-	-	-	-	-	-
AsAmIn073A07.b	EX215201	BF	NO	NA	Yes	---NA---	337	0	-	-	0		-	2L	Minus	4,474,699-4,474,449	4,474,449-4,474,699	1	88.1	74.8	37
AsAmIn073B04.b	EX215205	BF	NO	NA	No	---NA---	121	0	-	-	0		-	-	-	-	-	-	-	-	-
AsAmIn073C04.b	EX215210	BF	NO	NA	No	---NA---	116	0	-	-	0		-	-	-	-	-	-	-	-	-
AsAmIn074A12.b	EX215244	BF	NO	NA	No	---NA---	309	0	-	-	0		-	-	-	-	-	-	-	-	-
AsAmIn074D03.b	EX215257	BF	NO	NA	Yes	isoform b	678	10	1.0E-3.87409E-48	0.576	2	P:GO:0006096 F:GO:0051287	-	2R	Plus	52,745,464-52,745,611	3,381,139-3,381,286	1	81.8	21.8	45
AsAmIn074E11.b	EX215265	BF	NO	NA	Yes	signal recognition particle receptor alpha subunit (sr-alpha)	565	10	1.0E-1.31246E-73	0.967	0		-	3L	Minus	123,617,681-123,617,248	12,707,818-12,708,251	1	88.9	76.8	144
AsAmIn075A06.b	EX215280	BF	NO	NA	No	---NA---	172	0	-	-	0		-	-	-	-	-	-	-	-	-
AsAmIn075A11.b	EX215282	BF	NO	NA	No	---NA---	177	0	-	-	0		-	-	-	-	-	-	-	-	-
AsAmIn075B01.b	EX215283	BF	NO	NA	No	---NA---	222	0	-	-	0		-	-	-	-	-	-	-	-	-
AsAmIn075C03.b	EX215290	BF	NO	NA	No	---NA---	734	0	-	-	0		-	-	-	-	-	-	-	-	-
AsAmIn075C07.b	EX215291	BF	NO	NA	No	---NA---	684	0	-	-	0		-	-	-	-	-	-	-	-	-
AsAmIn075E01.b	EX215299	BF	NO	NA	No	---NA---	618	0	-	-	0		-	-	-	-	-	-	-	-	-
AsAmIn075G07.b	EX215309	BF	NO	NA	Yes	u139_dromeame: full=upf0139 membrane protein cg10674	521	10	1.0E-2.6858E-58	0.875	2	F:GO:0003674 C:GO:0005575	-	2L	Minus	40,588,845-40,588,428	40,588,428-40,588,845	2	88.8	64.9	111
AsAmIn075H04.b	EX215312	BF	NO	NA	Yes	prefoldin subunit 6	716	10	1.0E-1.33267E-49	0.792	2	C:GO:0016272 F:GO:0051087		3L	Plus	150,086,429-150,086,851	39,176,999-39,177,421	2	83.6	45.3	107
AsAmIn075H05.b	EX215313	BF	NO	NA	No	---NA---	346	1	1.0E-5.28936E-7	0.53	0		-	-	-	-	-	-	-	-	-
AsAmIn076A05.b	EX215318	BF	NO	NA	Yes	---NA---	443	0	-	-	0		-	2L	Plus	45,117,603-45,117,809	45,117,603-45,117,809	1	85	46.7	68
AsAmIn076A12.b	EX215322	BF	NO	NA	No	---NA---	233	0	-	-	0		-	-	-	-	-	-	-	-	-
AsAmIn076C04.b	EX215331	BF	NO	NA	No	---NA---	100	0	-	-	0		-	-	-	-	-	-	-	-	-
AsAmIn076D02.b	EX215335	BF	NO	NA	No	---NA---	168	0	-	-	0		-	-	-	-	-	-	-	-	-
AsAmIn076D09.b	EX215337	BF	NO	NA	No	---NA---	446	0	-	-	0		-	-	-	-	-	-	-	-	-
AsAmIn076E05.b	EX215341	BF	NO	NA	No	---NA---	269	0	-	-	0		-	-	-	-	-	-	-	-	-
AsAmIn076H06.b	EX215355	BF	NO	NA	Yes	39s ribosomal protein l43	435	10	1.0E-4.78988E-45	0.757	0		-	UNKN	Plus	239,272,319-239,272,640	33,198,770-33,199,091	1	82.9	74	105
AsAmIn076H07.b	EX215356	BF	NO	NA	No	---NA---	168	0	-	-	0		-	-	-	-	-	-	-	-	-
AsAmIn077A06.b	EX215363	BF	NO	NA	No	---NA---	159	0	-	-	0		-	-	-	-	-	-	-	-	-
AsAmIn077B05.b	EX215370	BF	NO	NA	Yes	charged multivesicular body protein 4b	348	10	1.0E-7.81922E-27	0.861	2	P:GO:0015031 C:GO:0005737		2L	Minus	14,022,130-14,021,813	14,021,813-14,022,130	1	80.9	93.1	60
AsAmIn077B12.b	EX215373	BF	NO	NA	No	---NA---	168	0	-	-	0		-	-	-	-	-	-	-	-	-
AsAmIn077C11.b	EX215377	BF	NO	NA	Yes	---NA---	303	0	-	-	0		-	2R	Minus	90,366,019-90,339,856	40,975,531-41,001,694	4	89.6	95	65
AsAmIn077D11.b	EX215382	BF	NO	NA	No	serine proteaseserpin	505	10	1.0E-7.64685E-60	0.849	7	P:GO:0009950 F:GO:0004867 P:GO:0009611 P:GO:0009608 P:GO:0035009 P:GO:0008063 P:GO:0035011		-	-	-	-	-	-	-	-
AsAmIn077E08.b	EX215385	BF	NO	NA	No	---NA---	198	0	-	-	0		-	-	-	-	-	-	-	-	-
AsAmIn077H09.b	EX215402	BF	NO	NA	No	gamma 1	261	8	1.0E-4.75372E-24	0.845	0		-	-	-	-	-	-	-	-	-
AsAmIn078B07.b	EX215410	BF	NO	NA	No	---NA---	125	0	-	-	0		-	-	-	-	-	-	-	-	-
AsAmIn078C03.b	EX215414	BF	NO	NA	Yes	try1_anogaame: full=trypsin-1ame: full=antryp1 flags: precursor	208	10	1.0E-2.48247E-17	0.951	4	C:GO:0005576 P:GO:0007586 P:GO:0006508 F:GO:0004295	EC:3.4.21.4,	3R	Plus	161,505,702-161,508,515	8,632,837-8,635,650	2	82.4	89.9	64
AsAmIn078D06.b	EX215420	BF	NO	NA	No	---NA---	229	0	-	-	0		-	-	-	-	-	-	-	-	-
AsAmIn078D12.b	EX215422	BF	NO	NA	No	---NA---	560	0	-	-	0		-	-	-	-	-	-	-	-	-
AsAmIn078E11.b	EX215424	BF	NO	NA	No	rpa-interacting protein alpha	504	4	1.0E-6.50355E-43	0.605	0		-	-	-	-	-	-	-	-	-
AsAmIn078F05.b	EX215427	BF	NO	NA	No	---NA---	237	0	-	-	0		-	-	-	-	-	-	-	-	-
AsAmIn078F09.b	EX215428	BF	NO	NA	Yes	---NA---	228	0	-	-	0		-	2R	Plus	50,049,684-50,049,791	685,359-685,466	1	80.6	47.4	34
AsAmIn078G12.b	EX215434	BF	NO	NA	Yes	salivary secreted peptide	318	4	1.0E-2.07536E-11	0.8675	0		-	UNKN	Plus	232,426,844-232,427,169	26,353,295-26,353,620	2	74.3	90.9	53
AsAmIn078H07.b	EX215436	BF	NO	NA	Yes	exosome complex exonuclease rrp40	482	10	1.0E-1.48159E-54	0.784	0		-	3R	Minus	204,522,958-204,522,588	51,649,723-51,650,093	1	79.8	77	124
AsAmIn078H12.b	EX215439	BF	NO	NA	No	---NA---	490	0	-	-	0		-	-	-	-	-	-	-	-	-
AsAmIn079A10.b	EX215442	BF	YES	ENSANGP00000011550	Yes	---NA---	625	10	1.0E-5.99854E-71	0.688	0		-	2R	Minus	58,284,919-58,284,246	8,919,921-8,920,594	3	84.6	60.3	125
AsAmIn079B07.b	EX215447	BF	NO	NA	No	---NA---	279	0	-	-	0		-	-	-	-	-	-	-	-	-
AsAmIn079C05.b	EX215454	BF	NO	NA	No	---NA---	697	0	-	-	0		-	-	-	-	-	-	-	-	-
AsAmIn079D06.b	EX215459	BF	NO	NA	Yes	proteasome 25 kda subunit	673	10	1.0E-2.33728E-98	0.95	6	P:GO:0000022 C:GO:0005839 P:GO:0008283 P:GO:0006510 F:GO:0004298 P:GO:0006511	EC:3.4.25,	2R	Minus	62,683,893-62,683,046	13,318,721-13,319,568	3	86.9	99.7	188
AsAmIn079D07.b	EX215460	BF	NO	NA	Yes	cytochrome p450	463	10	1.0E-1.8715E-41	0.773	4	F:GO:0020037 F:GO:0004497 P:GO:0006118 F:GO:0005506		3R	Plus	157,201,373-157,201,679	4,328,508-4,328,814	1	74.9	66.3	99
AsAmIn079D10.b	EX215461	BF	NO	NA	Yes	sugar transporter	679	10	1.0E-1.38173E-29	0.775	0		-	3R	Minus	168,905,938-168,905,723	16,032,858-16,033,073	1	88	31.8	71
AsAmIn079E10.b	EX215465	BF	NO	NA	No	---NA---	169	0	-	-	0		-	-	-	-	-	-	-	-	-
AsAmIn079E12.b	EX215466	BF	NO	NA	No	---NA---	117	0	-	-	0		-	-	-	-	-	-	-	-	-
AsAmIn079F03.b	EX215468	BF	NO	NA	Yes	---NA---	267	10	1.0E-9.48686E-17	0.69	0		-	UNKN	Plus	213,487,678-213,487,910	7,414,129-7,414,361	1	79	87.3	71
AsAmIn079F12.b	EX215475	BF	NO	NA	No	---NA---	407	0	-	-	0		-	-	-	-	-	-	-	-	-
AsAmIn079G04.b	EX215477	BF	NO	NA	No	---NA---	650	0	-	-	0		-	-	-	-	-	-	-	-	-
AsAmIn07B01.b	EX215492	BF	NO	NA	No	---NA---	614	0	-	-	0		-	-	-	-	-	-	-	-	-
AsAmIn07D01.b	EX215502	BF	NO	NA	No	---NA---	205	0	-	-	0		-	-	-	-	-	-	-	-	-
AsAmIn07D03.b	EX215503	BF	NO	NA	Yes	26s proteasome non-atpase regulatory subunit 8	516	10	1.0E-2.98305E-57	0.837	0		-	2R	Minus	73,200,780-73,200,225	23,835,900-23,836,455	3	89.6	74.4	128
AsAmIn07G10.b	EX215517	BF	NO	NA	Yes	truncated ca2+ binding protein	416	10	1.0E-1.93875E-38	0.793	0		-	2R	Minus	100,673,507-100,633,024	51,268,699-51,309,182	3	90.1	96.9	134
AsAmIn080B05.b	EX215528	BF	NO	NA	No	---NA---	663	0	-	-	0		-	-	-	-	-	-	-	-	-
AsAmIn080C08.b	EX215532	BF	NO	NA	Yes	estradiol 17 beta-dehydrogenase	671	10	1.0E-1.73077E-53	0.857	4	F:GO:0005498 P:GO:0008152 F:GO:0016491 C:GO:0005811		3R	Minus	167,511,347-167,510,677	14,637,812-14,638,482	2	77.9	84.8	137
AsAmIn080H06.b	EX215562	BF	NO	NA	Yes	ethanolamine-phosphate cytidylyltransferase	175	10	1.0E-1.70461E-26	0.853	0		-	3R	Minus	182,956,885-182,956,636	30,083,771-30,084,020	2	91.4	99.4	57
AsAmIn081A08.b	EX215567	BF	NO	NA	Yes	hypothetical conserved mosquito protein	604	7	1.0E-3.50818E-44	0.76	0		-	2L	Plus	32,055,180-32,055,377	32,055,180-32,055,377	1	88.4	32.8	66
AsAmIn081B03.b	EX215569	BF	NO	NA	Yes	---NA---	378	10	1.0E-3.59105E-48	0.885	0		-	X	Plus	260,582,557-260,582,857	12,119,029-12,119,329	1	85	79.6	100
AsAmIn081C06.b	EX215578	BF	NO	NA	No	---NA---	511	0	-	-	0		-	-	-	-	-	-	-	-	-
AsAmIn081E08.b	EX215593	BF	NO	NA	No	---NA---	110	0	-	-	0		-	-	-	-	-	-	-	-	-
AsAmIn081G02.b	EX215601	BF	NO	NA	No	---NA---	389	0	-	-	0		-	-	-	-	-	-	-	-	-
AsAmIn081H04.b	EX215612	BF	NO	NA	Yes	nucleosome assembly protein	185	10	1.0E-7.93863E-11	0.81	0		-	2R	Minus	61,745,368-61,745,188	12,380,863-12,381,043	1	88	99.5	60
AsAmIn082A01.b	EX215621	BF	NO	NA	No	serine protease	273	10	1.0E-5.71479E-22	0.696	4	P:GO:0006508 F:GO:0020037 F:GO:0005506 F:GO:0004497	-	-	-	-	-	-	-	-	-
AsAmIn082A08.b	EX215625	BF	NO	NA	No	cg18508	609	10	1.0E-1.14324E-31	0.753	1	P:GO:0045454		-	-	-	-	-	-	-	-
AsAmIn082C08.b	EX215640	BF	NO	NA	No	---NA---	341	0	-	-	0		-	-	-	-	-	-	-	-	-
AsAmIn082D07.b	EX215647	BF	NO	NA	No	---NA---	184	0	-	-	0		-	-	-	-	-	-	-	-	-
AsAmIn082D08.b	EX215648	BF	NO	NA	Yes	solute carrier family 35 member b1	613	10	1.0E-1.45926E-42	0.749	0		-	2R	Minus	54,580,142-54,579,534	5,215,209-5,215,817	1	74.6	100	134
AsAmIn082F05.b	EX215656	BF	NO	NA	Yes	---NA---	269	1	1.0E-1.85148E-12	0.76	0		-	2L	Minus	17,968,391-17,968,293	17,968,293-17,968,391	1	85.9	36.8	32
AsAmIn082G06.b	EX215663	BF	NO	NA	Yes	---NA---	135	0	-	-	0		-	3L	Plus	132,154,062-132,154,145	21,244,632-21,244,715	1	91.7	62.2	28
AsAmIn082G07.b	EX215664	BF	NO	NA	No	---NA---	115	0	-	-	0		-	-	-	-	-	-	-	-	-
AsAmIn082H04.b	EX215666	BF	NO	NA	Yes	dipeptidyl peptidase 4	624	10	1.0E-4.86079E-97	0.701	1	F:GO:0004274	EC:3.4.14.5,	3R	Minus	159,265,117-159,264,482	6,391,617-6,392,252	1	79	99.7	211
AsAmIn082H08.b	EX215669	BF	NO	NA	No	---NA---	634	1	1.0E-3.33157E-32	0.72	0		-	-	-	-	-	-	-	-	-
AsAmIn083D09.b	EX215672	BF	NO	NA	Yes	---NA---	176	1	1.0E-1.18322E-19	0.96	0		-	2R	Minus	60,482,243-60,482,069	11,117,744-11,117,918	1	85.7	99.4	58
AsAmIn083H02.b	EX215677	BF	NO	NA	No	splicing factorsubunit10kda	141	0	-	-	0		-	-	-	-	-	-	-	-	-
AsAmIn084D02.b	EX215687	BF	NO	NA	No	---NA---	465	0	-	-	0		-	-	-	-	-	-	-	-	-
AsAmIn085A08.b	EX215699	BF	NO	NA	No	nadph-cytochrome p450 reductase	358	7	1.0E-2.74925E-16	0.8929	4	F:GO:0010181 F:GO:0009055 P:GO:0006118 F:GO:0005506		-	-	-	-	-	-	-	-
AsAmIn086C02.b	EX215721	BF	NO	NA	Yes	e2 protein	444	10	1.0E-1.17105E-23	0.703	3	P:GO:0006355 P:GO:0006350 C:GO:0005634	-	3L	Plus	152,044,854-152,045,111	41,135,424-41,135,681	1	76.4	58.1	79
AsAmIn086C04.b	EX215722	BF	NO	NA	No	cg8607 cg8607-pa	606	10	1.0E-1.40275E-82	0.794	2	F:GO:0003824 P:GO:0008152		-	-	-	-	-	-	-	-
AsAmIn086C11.b	EX215724	BF	NO	NA	Yes	isoform a	598	10	1.0E-4.5625E-70	0.813	0		-	2L	Plus	15,084,461-15,085,230	15,084,461-15,085,230	3	87.1	94.1	185
AsAmIn086E05.b	EX215729	BF	NO	NA	No	---NA---	469	0	-	-	0		-	-	-	-	-	-	-	-	-
AsAmIn086F06.b	EX215733	BF	YES	ENSANGP00000022218	Yes	isoform a	662	10	1.0E-5.5156E-97	0.671	0		-	3R	Plus	153,049,941-153,050,602	177,076-177,737	1	75.5	100	221
AsAmIn086H07.b	EX215743	BF	NO	NA	No	---NA---	141	0	-	-	0		-	-	-	-	-	-	-	-	-
AsAmIn087A04.b	EX215747	BF	NO	NA	No	---NA---	136	0	-	-	0		-	-	-	-	-	-	-	-	-
AsAmIn087A12.b	EX215749	BF	NO	NA	Yes	dolichol-phosphate mannosyltransferase	515	10	1.0E-7.63884E-66	0.924	1	F:GO:0016757		3R	Minus	197,461,029-197,460,430	44,587,565-44,588,164	3	86.4	81.6	140
AsAmIn087C05.b	EX215757	BF	NO	NA	No	---NA---	313	1	1.0E-7.89202E-16	0.8	0		-	-	-	-	-	-	-	-	-
AsAmIn087E02.b	EX215762	BF	NO	NA	No	juvenile hormone-inducible	575	10	1.0E-1.83858E-38	0.686	0		-	-	-	-	-	-	-	-	-
AsAmIn087G08.b	EX215773	BF	NO	NA	Yes	mitochondrial ribosomal	185	10	1.0E-6.69008E-18	0.927	5	C:GO:0005763 C:GO:0005762 F:GO:0003735 F:GO:0003723 P:GO:0042254		UNKN	Minus	238,817,249-238,817,110	32,743,561-32,743,700	1	86.4	75.7	43
AsAmIn087G12.b	EX215774	BF	NO	NA	No	uncharacterized conerved protein	189	2	1.0E-9.29686E-12	0.955	1	F:GO:0003824		-	-	-	-	-	-	-	-
AsAmIn088A10.b	EX215783	BF	NO	NA	Yes	nucleolar complex protein	590	10	1.0E-9.16235E-60	0.747	0		-	2R	Minus	61,101,609-61,101,316	11,736,991-11,737,284	1	89.5	49.8	98
AsAmIn088H06.b	EX215805	BF	NO	NA	Yes	drosophila melanogaster cg15027	682	10	1.0E-1.09138E-74	0.765	0		-	2R	Plus	88,721,923-88,722,489	39,357,598-39,358,164	2	78.9	71.7	163
AsAmIn089B09.b	EX215817	BF	NO	NA	No	---NA---	569	0	-	-	0		-	-	-	-	-	-	-	-	-
AsAmIn089B12.b	EX215818	BF	NO	NA	Yes	camp-dependent protein kinase type ii regulatory subunit	395	10	1.0E-1.25688E-29	0.847	13	P:GO:0007411 P:GO:0045475 P:GO:0048148 F:GO:0008603 P:GO:0048149 F:GO:0005515 F:GO:0000166 F:GO:0016301 P:GO:0007165 C:GO:0005737 C:GO:0005952 P:GO:0006468 P:GO:0045859		2L	Plus	6,260,495-6,261,284	6,260,495-6,261,284	2	88	61.3	80
AsAmIn089E04.b	EX215830	BF	NO	NA	Yes	zer1_dromeame: full=protein zer-1 homologame: full=zyg-11 homolog b-like protein	613	10	1.0E-3.03306E-48	0.854	0		-	2L	Plus	24,073,413-24,073,806	24,073,413-24,073,806	2	87.2	53.3	106
AsAmIn089E05.b	EX215831	BF	NO	NA	No	---NA---	329	0	-	-	0		-	-	-	-	-	-	-	-	-
AsAmIn089H06.b	EX215847	BF	NO	NA	No	---NA---	257	0	-	-	0		-	-	-	-	-	-	-	-	-
AsAmIn08C12.b	EX215862	BF	NO	NA	Yes	fast myosin heavy chain	269	2	1.0E-2.49655E-17	0.8	0		-	2R	Plus	80,779,706-80,779,973	31,415,381-31,415,648	1	85.8	99.6	89
AsAmIn08D01.b	EX215863	BF	NO	NA	No	---NA---	181	0	-	-	0		-	-	-	-	-	-	-	-	-
AsAmIn08D11.b	EX215871	BF	NO	NA	No	carboxypeptidase b precursor	220	2	1.0E-4.05491E-23	0.89	3	F:GO:0004182 P:GO:0006508 F:GO:0008270	EC:3.4.17.1,	-	-	-	-	-	-	-	-
AsAmIn08E08.b	EX215876	BF	NO	NA	No	---NA---	348	0	-	-	0		-	-	-	-	-	-	-	-	-
AsAmIn090D07.b	EX215899	BF	NO	NA	Yes	splicing factor	621	10	1.0E-1.73273E-46	0.897	0		-	3R	Minus	163,491,043-163,490,635	10,617,770-10,618,178	1	88.8	65.9	136
AsAmIn090F08.b	EX215909	BF	NO	NA	Yes	---NA---	449	1	1.0E-5.05283E-18	0.97	0		-	2L	Minus	37,870,268-37,775,763	37,775,763-37,870,268	2	93.5	30.7	46
AsAmIn090G11.b	EX215917	BF	NO	NA	No	---NA---	602	0	-	-	0		-	-	-	-	-	-	-	-	-
AsAmIn090H05.b	EX215919	BF	NO	NA	Yes	sodium-dependent phosphate transporter	447	3	1.0E-3.28505E-17	0.88	0		-	3R	Plus	187,630,884-187,631,012	34,758,019-34,758,147	1	96.1	28.9	43
AsAmIn091A03.b	EX215921	BF	NO	NA	Yes	down syndrome critical region protein	672	10	1.0E-3.48752E-102	0.791	2	C:GO:0030904 P:GO:0007034	-	3L	Plus	126,709,707-126,710,221	15,800,277-15,800,791	1	88	76.6	171
AsAmIn091C12.b	EX215941	BF	NO	NA	No	---NA---	115	0	-	-	0		-	-	-	-	-	-	-	-	-
AsAmIn094A06.b	EX215978	BF	NO	NA	Yes	---NA---	405	10	1.0E-3.13371E-44	0.712	2	F:GO:0003674 C:GO:0005575	-	3L	Minus	145,539,437-145,539,129	34,629,699-34,630,007	1	75.1	76.3	39
AsAmIn094C08.b	EX215986	BF	NO	NA	No	---NA---	311	0	-	-	0		-	-	-	-	-	-	-	-	-
AsAmIn094D01.b	EX215989	BF	NO	NA	Yes	dna-directed rna polymerase ia polypeptide	526	10	1.0E-9.94758E-48	0.964	8	F:GO:0003899 C:GO:0005665 F:GO:0003677 F:GO:0046983 C:GO:0005730 P:GO:0006144 P:GO:0006206 P:GO:0006351	EC:2.7.7.6,	3R	Plus	181,619,705-181,620,151	28,746,840-28,747,286	2	93.8	57.8	101
AsAmIn094E11.b	EX215997	BF	NO	NA	No	angiotensin-converting enzyme 9 (agap004563-pa)	297	10	1.0E-4.2615E-25	0.728	0		-	-	-	-	-	-	-	-	-
AsAmIn096A01.b	EX216030	BF	NO	NA	Yes	atp-dependent bile acid permease	619	10	1.0E-4.57824E-100	0.868	0		-	3R	Plus	163,616,255-163,616,946	10,743,390-10,744,081	2	87.7	100	206
AsAmIn096B10.b	EX216035	BF	NO	NA	No	---NA---	153	0	-	-	0		-	-	-	-	-	-	-	-	-
AsAmIn096D05.b	EX216044	BF	NO	NA	No	---NA---	139	0	-	-	0		-	-	-	-	-	-	-	-	-
AsAmIn096F12.b	EX216055	BF	NO	NA	No	---NA---	219	0	-	-	0		-	-	-	-	-	-	-	-	-
AsAmIn096G03.b	EX216056	BF	NO	NA	Yes	alcohol dehydrogenase	642	10	1.0E-5.54079E-75	0.809	0		-	X	Plus	255,867,247-255,867,796	7,403,719-7,404,268	1	80	85.7	182
AsAmIn098C07.b	EX216074	BF	NO	NA	No	cg34118 cg34118-pa	544	10	1.0E-3.07637E-13	0.745	3	F:GO:0004872 P:GO:0008150 C:GO:0005575	-	-	-	-	-	-	-	-	-
AsAmIn098E09.b	EX216083	BF	NO	NA	No	---NA---	218	0	-	-	0		-	-	-	-	-	-	-	-	-
AsAmIn098E11.b	EX216084	BF	NO	NA	No	nadh dehydrogenase subunit 1	172	10	1.0E-1.15035E-22	0.957	8	F:GO:0008137 P:GO:0006118 C:GO:0016021 C:GO:0005746 P:GO:0006120 P:GO:0006744 P:GO:0006814 P:GO:0015992	EC:1.6.5.3,	-	-	-	-	-	-	-	-
AsAmIn098F09.b	EX216086	BF	NO	NA	No	---NA---	687	0	-	-	0		-	-	-	-	-	-	-	-	-
AsAmIn098G09.b	EX216095	BF	NO	NA	Yes	transmembrane and coiled-coil domain-containing protein 1	458	10	1.0E-2.2357E-34	0.954	0		-	3R	Minus	178,322,827-178,322,613	25,449,748-25,449,962	1	86	46.9	70
AsAmIn099F08.b	EX216108	BF	NO	NA	No	---NA---	198	0	-	-	0		-	-	-	-	-	-	-	-	-
AsAmIn099F12.b	EX216111	BF	NO	NA	No	---NA---	177	0	-	-	0		-	-	-	-	-	-	-	-	-
AsAmIn099H03.b	EX216116	BF	NO	NA	Yes	---NA---	293	1	1.0E-2.34981E-31	0.74	0		-	3L	Plus	140,782,897-140,783,188	29,873,467-29,873,758	1	67.8	99.7	96
AsAmIn09A09.b	EX216124	BF	NO	NA	No	---NA---	285	0	-	-	0		-	-	-	-	-	-	-	-	-
AsAmIn09C06.b	EX216134	BF	NO	NA	No	---NA---	289	0	-	-	0		-	-	-	-	-	-	-	-	-
AsAmIn09D04.b	EX216139	BF	NO	NA	No	---NA---	175	0	-	-	0		-	-	-	-	-	-	-	-	-
AsAmIn09D05.b	EX216140	BF	NO	NA	No	---NA---	214	0	-	-	0		-	-	-	-	-	-	-	-	-
AsAmIn09E10.b	EX216148	BF	NO	NA	No	---NA---	197	0	-	-	0		-	-	-	-	-	-	-	-	-
AsAmIn09F05.b	EX216152	BF	NO	NA	No	---NA---	251	1	1.0E-1.35358E-7	0.65	0		-	-	-	-	-	-	-	-	-
AsAmIn100C02.b	EX216169	BF	NO	NA	No	---NA---	636	0	-	-	0		-	-	-	-	-	-	-	-	-
AsAmIn100E11.b	EX216180	BF	NO	NA	No	---NA---	595	5	1.0E-1.0185E-13	0.7	1	C:GO:0009507		-	-	-	-	-	-	-	-
AsAmIn100G10.b	EX216189	BF	NO	NA	Yes	---NA---	115	0	-	-	0		-	2R	Plus	97,783,963-97,784,013	48,419,638-48,419,688	1	86.3	44.3	17
AsAmIn100H10.b	EX216196	BF	NO	NA	Yes	---NA---	610	10	1.0E-4.74467E-70	0.647	0		-	2L	Plus	14,647,819-14,648,432	14,647,819-14,648,432	2	75.3	87.7	125
AsAmIn101C02.b	EX216207	BF	NO	NA	No	---NA---	317	0	-	-	0		-	-	-	-	-	-	-	-	-
AsAmIn101D03.b	EX216214	BF	NO	NA	No	phosphoserine phosphatase	338	10	1.0E-3.68658E-21	0.872	0		-	-	-	-	-	-	-	-	-
AsAmIn101D06.b	EX216216	BF	NO	NA	No	---NA---	228	0	-	-	0		-	-	-	-	-	-	-	-	-
AsAmIn101E04.b	EX216220	BF	NO	NA	Yes	carboxylesterase	410	10	1.0E-1.00163E-50	0.748	1	F:GO:0016787		2R	Plus	58,294,512-58,294,818	8,930,187-8,930,493	1	89.9	74.9	101
AsAmIn102C09.b	EX216244	BF	YES	ENSANGP00000018664	Yes	valacyclovir hydrolase	401	10	1.0E-3.17625E-28	0.661	0		-	3R	Plus	186,357,869-186,358,161	33,485,004-33,485,296	1	81.2	73.1	96
AsAmIn102G09.b	EX216251	BF	NO	NA	No	---NA---	640	0	-	-	0		-	-	-	-	-	-	-	-	-
AsAmIn103C04.b	EX216263	BF	NO	NA	No	---NA---	126	0	-	-	0		-	-	-	-	-	-	-	-	-
AsAmIn103C06.b	EX216264	BF	NO	NA	No	---NA---	189	0	-	-	0		-	-	-	-	-	-	-	-	-
AsAmIn103G03.b	EX216289	BF	NO	NA	No	---NA---	165	0	-	-	0		-	-	-	-	-	-	-	-	-
AsAmIn103G05.b	EX216290	BF	NO	NA	Yes	eukaryotic peptide chain release factor subunit	731	10	1.0E-7.36181E-59	0.981	9	C:GO:0005829 P:GO:0007224 F:GO:0016149 P:GO:0035071 P:GO:0006605 C:GO:0018444 C:GO:0005840 N:GO:0006444 P:GO:0006449		3L	Minus	110,990,443-110,975,980	66,550-81,013	3	83.8	63.3	112
AsAmIn104A11.b	EX216300	BF	NO	NA	Yes	eukaryotic translation initiation factor 3 subunit	536	10	1.0E-2.9407E-82	0.901	0		-	2L	Plus	40,194,503-40,194,967	40,194,503-40,194,967	1	91.2	86.8	154
AsAmIn104C07.b	EX216302	BF	NO	NA	No	---NA---	644	0	-	-	0		-	-	-	-	-	-	-	-	-
AsAmIn104C09.b	EX216304	BF	NO	NA	No	---NA---	157	0	-	-	0		-	-	-	-	-	-	-	-	-
AsAmIn104D03.b	EX216305	BF	NO	NA	Yes	nonspecific lipid-transfer protein	442	10	1.0E-8.38296E-34	0.901	3	P:GO:0008152 F:GO:0016491 F:GO:0005498		3R	Minus	155,695,658-155,695,423	2,822,558-2,822,793	1	87.7	53.4	78
AsAmIn104E03.b	EX216307	BF	NO	NA	No	stromal membrane-associated protein 1	219	10	1.0E-6.05056E-27	0.992	4	P:GO:0032312 F:GO:0008060 F:GO:0008270 P:GO:0045648		-	-	-	-	-	-	-	-
AsAmIn104F03.b	EX216311	BF	NO	NA	Yes	u1 small nuclear ribonucleoprotein c	605	10	1.0E-3.39314E-36	0.945	3	F:GO:0003676 C:GO:0005634 F:GO:0008270		2R	Minus	55,843,801-55,843,326	6,479,001-6,479,476	1	87.9	79.2	156
AsAmIn104G08.b	EX216315	BF	NO	NA	No	---NA---	591	0	-	-	0		-	-	-	-	-	-	-	-	-
AsAmIn105A03.b	EX216317	BF	NO	NA	No	---NA---	395	0	-	-	0		-	-	-	-	-	-	-	-	-
AsAmIn105A11.b	EX216318	BF	NO	NA	No	---NA---	178	0	-	-	0		-	-	-	-	-	-	-	-	-
AsAmIn105C06.b	EX216324	BF	NO	NA	No	---NA---	611	0	-	-	0		-	-	-	-	-	-	-	-	-
AsAmIn105C09.b	EX216326	BF	NO	NA	No	---NA---	255	0	-	-	0		-	-	-	-	-	-	-	-	-
AsAmIn105E09.b	EX216337	BF	NO	NA	No	gp150 protein	612	10	1.0E-1.78214E-32	0.731	1	F:GO:0005515	-	-	-	-	-	-	-	-	-
AsAmIn105F06.b	EX216341	BF	NO	NA	No	---NA---	685	10	1.0E-5.61307E-55	0.679	0		-	-	-	-	-	-	-	-	-
AsAmIn105G05.b	EX216347	BF	NO	NA	Yes	adenylate cyclase	420	10	1.0E-8.61415E-42	0.81	2	C:GO:0016021 P:GO:0006810	-	2L	Minus	14,023,328-14,023,112	14,023,112-14,023,328	1	84.3	51.7	72
AsAmIn105G10.b	EX216349	BF	NO	NA	Yes	ornithine decarboxylase	655	10	1.0E-1.51882E-91	0.761	0		-	3L	Plus	144,266,098-144,266,660	33,356,668-33,357,230	1	87.9	86	188
AsAmIn106A06.b	EX216355	BF	NO	NA	Yes	---NA---	282	0	-	-	0		-	2L	Minus	44,685,976-44,685,839	44,685,839-44,685,976	1	83.3	45.7	32
AsAmIn106A10.b	EX216358	BF	NO	NA	No	---NA---	511	0	-	-	0		-	-	-	-	-	-	-	-	-
AsAmIn106B08.b	EX216363	BF	NO	NA	No	---NA---	231	0	-	-	0		-	-	-	-	-	-	-	-	-
AsAmIn106B12.b	EX216366	BF	NO	NA	Yes	pyruvate dehydrogenase	621	10	1.0E-2.44756E-109	0.875	0		-	2L	Plus	3,360,695-3,361,315	3,360,695-3,361,315	1	85.5	100	207
AsAmIn106C02.b	EX216367	BF	NO	NA	No	---NA---	227	0	-	-	0		-	-	-	-	-	-	-	-	-
AsAmIn106E02.b	EX216373	BF	NO	NA	No	---NA---	279	0	-	-	0		-	-	-	-	-	-	-	-	-
AsAmIn106F01.b	EX216380	BF	NO	NA	No	---NA---	195	0	-	-	0		-	-	-	-	-	-	-	-	-
AsAmIn106F11.b	EX216385	BF	NO	NA	Yes	cytochrome p450	695	10	1.0E-8.22854E-102	0.833	4	F:GO:0020037 F:GO:0004497 P:GO:0006118 F:GO:0005506		2R	Plus	60,982,478-60,983,074	11,618,153-11,618,749	1	83.9	85.9	198
AsAmIn106H03.b	EX216393	BF	NO	NA	No	---NA---	499	0	-	-	0		-	-	-	-	-	-	-	-	-
AsAmIn107A11.b	EX216400	BF	NO	NA	No	---NA---	355	0	-	-	0		-	-	-	-	-	-	-	-	-
AsAmIn107C09.b	EX216406	BF	NO	NA	No	---NA---	253	0	-	-	0		-	-	-	-	-	-	-	-	-
AsAmIn107E10.b	EX216421	BF	NO	NA	No	---NA---	212	0	-	-	0		-	-	-	-	-	-	-	-	-
AsAmIn107F02.b	EX216424	BF	NO	NA	Yes	chymotrypsin 1	739	10	1.0E-2.53379E-99	0.866	4	C:GO:0005576 F:GO:0004263 P:GO:0007586 P:GO:0006508	EC:3.4.21.1,	2L	Minus	37,123,186-37,122,444	37,122,444-37,123,186	2	78.8	88	215
AsAmIn108C03.b	EX216436	BF	NO	NA	No	---NA---	128	0	-	-	0		-	-	-	-	-	-	-	-	-
AsAmIn108E08.b	EX216439	BF	NO	NA	Yes	aaa atpase	339	3	1.0E-1.65422E-13	0.9233	0		-	3R	Plus	190,037,971-190,038,102	37,165,106-37,165,237	1	88.6	38.9	44
AsAmIn108E09.b	EX216440	BF	NO	NA	Yes	---NA---	589	0	-	-	0		-	3R	Minus	155,708,371-155,707,747	2,834,882-2,835,506	1	76.1	98.6	173
AsAmIn108G08.b	EX216441	BF	NO	NA	No	---NA---	536	0	-	-	0		-	-	-	-	-	-	-	-	-
AsAmIn109B05.b	EX216443	BF	NO	NA	No	---NA---	136	0	-	-	0		-	-	-	-	-	-	-	-	-
AsAmIn109C03.b	EX216445	BF	NO	NA	Yes	---NA---	617	10	1.0E-2.30987E-104	0.725	0		-	2R	Plus	89,804,876-89,805,892	40,440,551-40,441,567	4	88.8	98.2	188
AsAmIn109D03.b	EX216449	BF	NO	NA	No	---NA---	537	1	1.0E-4.76309E-12	0.68	0		-	-	-	-	-	-	-	-	-
AsAmIn109F08.b	EX216459	BF	NO	NA	No	---NA---	112	0	-	-	0		-	-	-	-	-	-	-	-	-
AsAmIn110C03.b	EX216476	BF	NO	NA	No	---NA---	441	0	-	-	0		-	-	-	-	-	-	-	-	-
AsAmIn110C09.b	EX216479	BF	NO	NA	Yes	isoform b	636	10	1.0E-1.46264E-27	0.721	2	P:GO:0006486 C:GO:0016020	-	2R	Plus	74,651,624-74,651,928	25,287,299-25,287,603	1	89.8	47	77
AsAmIn110C10.b	EX216480	BF	NO	NA	No	---NA---	246	0	-	-	0		-	-	-	-	-	-	-	-	-
AsAmIn110D09.b	EX216484	BF	NO	NA	Yes	s-adenosylhomocysteine hydrolase	572	10	1.0E-1.70491E-84	0.894	4	P:GO:0006730 F:GO:0004013 F:GO:0005488 P:GO:0006555	EC:3.3.1.1,	X	Minus	261,531,703-261,531,210	13,067,682-13,068,175	1	88.5	86.4	162
AsAmIn110D10.b	EX216485	BF	NO	NA	Yes	nucleolar gtp-binding protein	325	10	1.0E-7.82396E-19	0.835	1	F:GO:0005525		2L	Minus	41,829,338-41,828,935	41,828,935-41,829,338	2	77	97.5	105
AsAmIn110G03.b	EX216498	BF	NO	NA	No	---NA---	315	0	-	-	0		-	-	-	-	-	-	-	-	-
AsAmIn110G09.b	EX216501	BF	NO	NA	Yes	---NA---	651	10	1.0E-6.48266E-103	0.967	0		-	3R	Plus	155,341,186-155,341,750	2,468,321-2,468,885	1	89.4	86.8	188
AsAmIn111C07.b	EX216514	BF	NO	NA	No	---NA---	683	0	-	-	0		-	-	-	-	-	-	-	-	-
AsAmIn111E06.b	EX216520	BF	NO	NA	No	---NA---	212	0	-	-	0		-	-	-	-	-	-	-	-	-
AsAmIn111G06.b	EX216528	BF	NO	NA	No	---NA---	116	0	-	-	0		-	-	-	-	-	-	-	-	-
AsAmIn112A01.b	EX216529	BF	NO	NA	No	aarf domain containing kinase 5	425	10	1.0E-2.85885E-45	0.691	0		-	-	-	-	-	-	-	-	-
AsAmIn112A06.b	EX216532	BF	NO	NA	Yes	syntaxin binding protein-	596	10	1.0E-1.11311E-52	0.902	0		-	2R	Minus	80,591,150-80,590,642	31,226,317-31,226,825	2	80.1	69.1	103
AsAmIn112A07.b	EX216533	BF	NO	NA	Yes	glucosyl glucuronosyl transferases	714	10	1.0E-2.37834E-115	0.767	1	P:GO:0008152	-	3R	Plus	155,692,296-155,694,940	2,819,431-2,822,075	3	86.7	99.9	238
AsAmIn112A08.b	EX216534	BF	NO	NA	Yes	sterile alpha motif domain-containingprotein	428	10	1.0E-5.0242E-42	0.859	5	C:GO:0005737 P:GO:0042675 C:GO:0005886 P:GO:0007173 P:GO:0001751		3L	Plus	149,252,976-149,253,353	38,343,546-38,343,923	2	85.2	69.6	98
AsAmIn112B04.b	EX216539	BF	NO	NA	No	---NA---	152	0	-	-	0		-	-	-	-	-	-	-	-	-
AsAmIn112C09.b	EX216550	BF	NO	NA	No	---NA---	152	0	-	-	0		-	-	-	-	-	-	-	-	-
AsAmIn112E08.b	EX216559	BF	NO	NA	Yes	aaa atpase	415	10	1.0E-1.2923E-66	0.934	4	F:GO:0005524 P:GO:0007286 C:GO:0005741 C:GO:0005783		3R	Plus	190,038,946-190,039,357	37,166,081-37,166,492	1	85	99.3	137
AsAmIn112G05.b	EX216568	BF	NO	NA	No	---NA---	199	0	-	-	0		-	-	-	-	-	-	-	-	-
AsAmIn112G12.b	EX216573	BF	NO	NA	No	---NA---	159	0	-	-	0		-	-	-	-	-	-	-	-	-
AsAmIn112H01.b	EX216574	BF	NO	NA	Yes	---NA---	118	0	-	-	0		-	2R	Minus	58,122,274-58,122,245	8,757,920-8,757,949	1	86.7	25.4	10
AsAmIn113A02.b1	EX216583	BF	NO	NA	Yes	nadh-ubiquinone oxidoreductase fe-s protein 2	287	10	1.0E-1.74423E-50	0.969	5	P:GO:0006120 F:GO:0051287 C:GO:0005747 F:GO:0003954 P:GO:0006118	EC:1.6.99.3,	X	Minus	262,906,121-262,905,835	14,442,307-14,442,593	1	88.2	100	95
AsAmIn113B04.b1	EX216596	BF	NO	NA	No	---NA---	467	0	-	-	0		-	-	-	-	-	-	-	-	-
AsAmIn113C08.b1	EX216605	BF	NO	NA	Yes	sterol desaturase	269	10	1.0E-2.11965E-16	0.804	0		-	2R	Plus	83,269,352-83,269,496	33,905,027-33,905,171	1	85.4	56.1	47
AsAmIn113G07.b1	EX216639	BF	NO	NA	Yes	sorbitol dehydrogenase	284	10	1.0E-5.64127E-30	0.844	0		-	2R	Minus	89,701,930-89,701,611	40,337,286-40,337,605	2	85.8	84.2	78
AsAmIn114A09.b	EX216649	BF	NO	NA	Yes	nadh-ubiquinone oxidoreductase 42 kda subunit	214	10	1.0E-7.90192E-32	0.857	0		-	3L	Plus	128,596,282-128,596,494	17,686,852-17,687,064	1	85	99.5	71
AsAmIn114B07.b	EX216653	BF	NO	NA	Yes	26s protease regulatory subunit 4	377	10	1.0E-2.32596E-63	0.993	9	P:GO:0000022 C:GO:0005737 F:GO:0004175 C:GO:0008540 P:GO:0008283 F:GO:0016887 P:GO:0006511 F:GO:0005524 C:GO:0005634		2R	Plus	83,361,171-83,361,546	33,996,846-33,997,221	1	88.3	99.7	125
AsAmIn114B09.b	EX216654	BF	NO	NA	No	---NA---	136	0	-	-	0		-	-	-	-	-	-	-	-	-
AsAmIn114C03.b	EX216657	BF	NO	NA	No	---NA---	103	0	-	-	0		-	-	-	-	-	-	-	-	-
AsAmIn114E05.b	EX216671	BF	NO	NA	No	---NA---	289	0	-	-	0		-	-	-	-	-	-	-	-	-
AsAmIn114G03.b	EX216681	BF	NO	NA	No	---NA---	105	0	-	-	0		-	-	-	-	-	-	-	-	-
AsAmIn115B07.b	EX216699	BF	NO	NA	Yes	transcription elongation factor b polypeptide 1	107	0	-	-	0		-	3L	Plus	137,811,991-137,812,088	26,902,561-26,902,658	1	90.8	91.6	32
AsAmIn115C09.b	EX216702	BF	NO	NA	No	---NA---	319	0	-	-	0		-	-	-	-	-	-	-	-	-
AsAmIn115G09.b	EX216719	BF	NO	NA	Yes	---NA---	292	3	1.0E-5.04718E-34	0.7967	0		-	3L	Plus	138,649,765-138,649,996	27,740,335-27,740,566	1	84.1	79.5	76
AsAmIn115H06.b	EX216723	BF	NO	NA	No	---NA---	424	0	-	-	0		-	-	-	-	-	-	-	-	-
AsAmIn116B06.b	EX216727	BF	NO	NA	Yes	cytochrome p450	372	10	1.0E-8.86765E-55	0.826	4	F:GO:0020037 F:GO:0004497 P:GO:0006118 F:GO:0005506		2R	Minus	81,314,636-81,314,265	31,949,940-31,950,311	1	81.7	100	124
AsAmIn116H06.b	EX216736	BF	YES	ENSANGP00000013724	No	---NA---	281	0	-	-	0		-	-	-	-	-	-	-	-	-
AsAmIn117A06.b	EX216741	BF	NO	NA	No	---NA---	102	0	-	-	0		-	-	-	-	-	-	-	-	-
AsAmIn117D05.b	EX216753	BF	NO	NA	No	---NA---	473	0	-	-	0		-	-	-	-	-	-	-	-	-
AsAmIn117D09.b	EX216755	BF	NO	NA	No	---NA---	307	0	-	-	0		-	-	-	-	-	-	-	-	-
AsAmIn117D10.b	EX216756	BF	NO	NA	No	---NA---	216	0	-	-	0		-	-	-	-	-	-	-	-	-
AsAmIn118H01.b	EX216798	BF	NO	NA	Yes	---NA---	216	0	-	-	0		-	3R	Minus	166,560,053-166,559,829	13,686,964-13,687,188	1	81.3	100	74
AsAmIn119D08.b	EX216815	BF	NO	NA	No	---NA---	268	1	1.0E-1.78902E-23	0.96	0		-	-	-	-	-	-	-	-	-
AsAmIn119F11.b	EX216819	BF	NO	NA	No	---NA---	126	0	-	-	0		-	-	-	-	-	-	-	-	-
AsAmIn120A07.b	EX216824	BF	NO	NA	No	serine collagenase 1	439	8	1.0E-8.4283E-42	0.5488	0		-	-	-	-	-	-	-	-	-
AsAmIn121A01.b	EX216869	BF	NO	NA	No	---NA---	243	0	-	-	0		-	-	-	-	-	-	-	-	-
AsAmIn121C07.b	EX216886	BF	NO	NA	Yes	cg11981	507	10	1.0E-1.19881E-84	0.94	4	C:GO:0005839 P:GO:0006510 F:GO:0004298 P:GO:0006511	EC:3.4.25,	2R	Minus	58,144,258-58,143,781	8,779,456-8,779,933	1	91	94.3	158
AsAmIn121H09.b	EX216907	BF	NO	NA	Yes	mitogen-activated protein kinase kinase 1-interacting protein 1	254	3	1.0E-1.26354E-16	0.8667	0		-	X	Minus	267,460,541-267,460,299	18,996,771-18,997,013	2	87.5	59.8	50
AsAmIn122A01.b_A01	EX216910	BF	NO	NA	No	---NA---	131	0	-	-	0		-	-	-	-	-	-	-	-	-
AsAmIn122B02.b_B02	EX216916	BF	NO	NA	No	---NA---	377	0	-	-	0		-	-	-	-	-	-	-	-	-
AsAmIn122B08.b_B08	EX216919	BF	NO	NA	Yes	---NA---	137	0	-	-	0		-	2R	Plus	59,955,789-59,955,841	10,591,464-10,591,516	1	96.2	38.7	12
AsAmIn122D02.b_D02	EX216926	BF	NO	NA	No	---NA---	171	0	-	-	0		-	-	-	-	-	-	-	-	-
AsAmIn122E07.b_E07	EX216933	BF	NO	NA	Yes	ormdl_dromeame: full=orm1-like proteiname: full=dormdl	366	10	1.0E-1.09558E-41	0.838	1	C:GO:0016021		3L	Minus	117,339,469-117,339,116	6,429,686-6,430,039	2	80.5	77	94
AsAmIn122E08.b_E08	EX216934	BF	NO	NA	Yes	mitochondrial ribosomal protein l12	397	10	1.0E-9.25091E-28	0.796	0		-	3L	Minus	139,283,098-139,282,803	28,373,373-28,373,668	1	81.8	73	99
AsAmIn122F03.b_F03	EX216937	BF	NO	NA	No	---NA---	224	0	-	-	0		-	-	-	-	-	-	-	-	-
AsAmIn122H12.b_H12	EX216947	BF	NO	NA	No	glucose transporter (sugar transporter	204	10	1.0E-3.69633E-29	0.818	2	F:GO:0005351 P:GO:0008643		-	-	-	-	-	-	-	-
AsAmIn123G11.b	EX216969	BF	NO	NA	No	---NA---	407	0	-	-	0		-	-	-	-	-	-	-	-	-
AsAmIn124B12.b	EX216980	BF	NO	NA	No	---NA---	388	1	1.0E-2.32774E-7	0.73	0		-	-	-	-	-	-	-	-	-
AsAmIn124C05.b	EX216982	BF	NO	NA	Yes	pancreatic triacylglycerol lipase	481	10	1.0E-4.64831E-16	0.583	4	P:GO:0006629 F:GO:0016787 F:GO:0003824 P:GO:0016042	-	3L	Minus	142,213,377-142,213,152	31,303,722-31,303,947	1	74.3	47	75
AsAmIn124C12.b	EX216985	BF	NO	NA	No	---NA---	133	0	-	-	0		-	-	-	-	-	-	-	-	-
AsAmIn124D10.b	EX216987	BF	NO	NA	No	---NA---	178	0	-	-	0		-	-	-	-	-	-	-	-	-
AsAmIn124E10.b	EX216992	BF	NO	NA	No	---NA---	422	0	-	-	0		-	-	-	-	-	-	-	-	-
AsAmIn124E12.b	EX216993	BF	NO	NA	No	---NA---	202	0	-	-	0		-	-	-	-	-	-	-	-	-
AsAmIn125A08.b_A08	EX217013	BF	NO	NA	No	---NA---	255	0	-	-	0		-	-	-	-	-	-	-	-	-
AsAmIn125A09.b_A09	EX217014	BF	NO	NA	Yes	protease m1 zinc metalloprotease	371	2	1.0E-2.0064E-14	0.8	0		-	X	Plus	250,546,808-250,547,015	2,083,280-2,083,487	1	85.6	55.3	68
AsAmIn125C01.b_C01	EX217020	BF	NO	NA	No	---NA---	353	0	-	-	0		-	-	-	-	-	-	-	-	-
AsAmIn125D02.b_D02	EX217028	BF	NO	NA	No	---NA---	245	0	-	-	0		-	-	-	-	-	-	-	-	-
AsAmIn125H06.b_H06	EX217054	BF	NO	NA	Yes	succinate dehydrogenase	287	10	1.0E-1.16992E-46	0.896	3	F:GO:0050660 F:GO:0016491 P:GO:0006099		3L	Plus	114,100,554-114,100,840	3,191,124-3,191,410	1	86.8	100	95
AsAmIn126A11.b_A11	EX217064	BF	NO	NA	Yes	sphingomyelin phosphodiesterase	536	5	1.0E-1.28755E-61	0.646	0		-	3R	Plus	164,094,033-164,094,354	11,221,168-11,221,489	1	81.7	60.1	107
AsAmIn126B06.b_B06	EX217068	BF	NO	NA	Yes	trypsin	521	10	1.0E-5.4306E-35	0.887	4	C:GO:0005576 P:GO:0007586 P:GO:0006508 F:GO:0004295	EC:3.4.21.4,	3R	Plus	161,500,604-161,508,515	8,627,739-8,635,650	3	86.3	87.1	148
AsAmIn126C04.b_C04	EX217072	BF	NO	NA	No	---NA---	187	0	-	-	0		-	-	-	-	-	-	-	-	-
AsAmIn126F06.b_F06	EX217085	BF	NO	NA	No	---NA---	347	0	-	-	0		-	-	-	-	-	-	-	-	-
AsAmIn126G02.b_G02	EX217089	BF	NO	NA	Yes	brain protein 44-like variant 1	655	10	1.0E-1.43139E-57	0.852	0		-	2R	Minus	54,023,711-54,023,609	4,659,284-4,659,386	1	88.3	15.7	31
AsAmIn126G05.b_G05	EX217091	BF	NO	NA	Yes	---NA---	630	10	1.0E-3.17254E-35	0.785	0		-	3L	Minus	135,882,315-135,881,996	24,972,566-24,972,885	2	90.7	35.7	75
AsAmIn126G06.b_G06	EX217092	BF	NO	NA	Yes	eukaryotic translation initiation factor 3 subunit	594	10	1.0E-1.02506E-106	0.901	0		-	3R	Plus	181,546,605-181,547,196	28,673,740-28,674,331	1	91	99.7	197
AsAmIn126G10.b_G10	EX217095	BF	NO	NA	No	---NA---	172	0	-	-	0		-	-	-	-	-	-	-	-	-
AsAmIn127C06.b_C06	EX217104	BF	NO	NA	No	gamma-glutamyltranspeptidase 1	330	1	1.0E-3.99137E-7	0.74	0		-	-	-	-	-	-	-	-	-
AsAmIn128C03.b	EX217129	BF	NO	NA	No	StAR-related lipid transfer domain containing	210	2	1.0E-1.50592E-6	0.8	3	F:GO:0015485 F:GO:0017127 P:GO:0006694	-	-	-	-	-	-	-	-	-
AsAmIn128D08.b	EX217137	BF	NO	NA	No	---NA---	391	0	-	-	0		-	-	-	-	-	-	-	-	-
AsAmIn128G08.b	EX217155	BF	NO	NA	No	---NA---	250	0	-	-	0		-	-	-	-	-	-	-	-	-
AsAmIn129A06.b_A11	EX217166	BF	NO	NA	No	---NA---	675	0	-	-	0		-	-	-	-	-	-	-	-	-
AsAmIn129B03.b_A06	EX217171	BF	NO	NA	No	---NA---	291	0	-	-	0		-	-	-	-	-	-	-	-	-
AsAmIn129C09.b_B17	EX217183	BF	NO	NA	No	---NA---	171	0	-	-	0		-	-	-	-	-	-	-	-	-
AsAmIn129D06.b_B12	EX217187	BF	NO	NA	No	---NA---	148	0	-	-	0		-	-	-	-	-	-	-	-	-
AsAmIn129F03.b_C06	EX217197	BF	NO	NA	No	---NA---	247	0	-	-	0		-	-	-	-	-	-	-	-	-
AsAmIn129F08.b_C16	EX217201	BF	NO	NA	No	---NA---	261	0	-	-	0		-	-	-	-	-	-	-	-	-
AsAmIn129G05.b_D09	EX217206	BF	NO	NA	No	---NA---	298	0	-	-	0		-	-	-	-	-	-	-	-	-
AsAmIn130A07.b_E13	EX217220	BF	NO	NA	No	---NA---	553	1	1.0E-3.39053E-7	0.56	0		-	-	-	-	-	-	-	-	-
AsAmIn130A08.b_E15	EX217221	BF	NO	NA	No	---NA---	711	0	-	-	0		-	-	-	-	-	-	-	-	-
AsAmIn130A11.b_E21	EX217222	BF	NO	NA	Yes	ferritin subunit	686	10	1.0E-1.86943E-42	0.754	2	F:GO:0016491 F:GO:0005506		2R	Plus	71,190,128-71,191,106	21,825,803-21,826,781	2	89.1	58.7	121
AsAmIn130B01.b_E02	EX217224	BF	NO	NA	No	---NA---	712	1	1.0E-4.00362E-30	0.69	0		-	-	-	-	-	-	-	-	-
AsAmIn130B08.b_E16	EX217228	BF	NO	NA	Yes	---NA---	104	0	-	-	0		-	2R	Minus	105,544,187-105,544,098	56,179,773-56,179,862	1	76	92.3	29
AsAmIn130D12.b_F24	EX217238	BF	NO	NA	Yes	trypsin	667	10	1.0E-5.70394E-57	0.89	4	C:GO:0005576 P:GO:0007586 P:GO:0006508 F:GO:0004295	EC:3.4.21.4,	3R	Plus	161,500,604-161,508,483	8,627,739-8,635,618	3	85.7	99.9	147
AsAmIn130G12.b_H23	EX217257	BF	NO	NA	Yes	zinc finger protein 183	695	10	1.0E-3.96008E-80	0.862	0		-	2L	Minus	42,164,449-42,163,882	42,163,882-42,164,449	1	84.4	82.2	189
AsAmIn131A04.b_I07	EX217263	BF	NO	NA	No	---NA---	151	0	-	-	0		-	-	-	-	-	-	-	-	-
AsAmIn131B04.b_I08	EX217270	BF	NO	NA	No	---NA---	129	0	-	-	0		-	-	-	-	-	-	-	-	-
AsAmIn131B11.b_I22	EX217276	BF	NO	NA	Yes	kinesin bccp fusion	604	10	1.0E-1.95451E-108	1	0		-	X	Plus	258,416,806-258,417,408	9,953,278-9,953,880	1	93.2	99.8	201
AsAmIn131H02.b_L04	EX217300	BF	NO	NA	No	c-type lectin (agap006267-pa)	653	1	1.0E-5.66007E-6	0.76	2	F:GO:0005488 F:GO:0005529	-	-	-	-	-	-	-	-	-
AsAmIn131H09.b_L18	EX217304	BF	NO	NA	No	gemininisoform cra_a	541	10	1.0E-1.2271E-14	0.554	6	P:GO:0008156 P:GO:0007049 P:GO:0045786 P:GO:0009887 F:GO:0005515 C:GO:0005634	-	-	-	-	-	-	-	-	-
AsAmIn132C07.b_N13	EX217319	BF	NO	NA	No	ang12 precursor	651	10	1.0E-1.92291E-46	0.735	1	F:GO:0005515	-	-	-	-	-	-	-	-	-
AsAmIn132C08.b_N15	EX217320	BF	NO	NA	No	---NA---	549	0	-	-	0		-	-	-	-	-	-	-	-	-
AsAmIn132E02.b_O03	EX217326	BF	YES	ENSANGP00000021844	Yes	mitochondrial ribosomal	637	10	1.0E-1.81764E-94	0.78	0		-	2L	Minus	40,218,085-40,217,388	40,217,388-40,218,085	2	83.4	99.5	183
AsAmIn132F04.b_O08	EX217335	BF	NO	NA	No	---NA---	117	0	-	-	0		-	-	-	-	-	-	-	-	-
AsAmIn132F11.b_O22	EX217338	BF	NO	NA	No	---NA---	224	0	-	-	0		-	-	-	-	-	-	-	-	-
AsAmIn132H03.b_P06	EX217349	BF	NO	NA	No	---NA---	158	0	-	-	0		-	-	-	-	-	-	-	-	-
AsAmIn132H10.b_P20	EX217352	BF	NO	NA	Yes	---NA---	597	10	1.0E-3.26213E-76	0.809	2	C:GO:0016020 P:GO:0006886		2R	Plus	92,810,097-92,810,422	43,445,772-43,446,097	1	88.3	54.4	109
AsAmIn133B07.b_A14	EX217360	BF	NO	NA	No	---NA---	171	0	-	-	0		-	-	-	-	-	-	-	-	-
AsAmIn133C11.b_B21	EX217369	BF	NO	NA	No	---NA---	343	0	-	-	0		-	-	-	-	-	-	-	-	-
AsAmIn133E02.b_C03	EX217376	BF	NO	NA	Yes	serine threonine-protein kinase 38 (ndr2 protein kinase)	151	10	1.0E-3.2002E-20	0.863	0		-	2L	Minus	16,604,370-16,604,141	16,604,141-16,604,370	2	95.3	99.3	49
AsAmIn133E06.b_C11	EX217377	BF	NO	NA	Yes	5 nucleotidase	732	10	1.0E-2.95765E-92	0.73	0		-	2R	Minus	90,063,913-90,063,183	40,698,858-40,699,588	1	83.2	99.9	243
AsAmIn133E08.b_C15	EX217378	BF	NO	NA	No	---NA---	266	0	-	-	0		-	-	-	-	-	-	-	-	-
AsAmIn133F05.b_C10	EX217383	BF	NO	NA	Yes	female sterileisoform b	578	10	1.0E-3.15989E-70	0.881	0		-	2R	Minus	77,231,979-77,230,052	27,865,727-27,867,654	4	91.5	100	185
AsAmIn133G07.b_D13	EX217386	BF	NO	NA	No	---NA---	417	0	-	-	0		-	-	-	-	-	-	-	-	-
AsAmIn133H08.b_D16	EX217394	BF	NO	NA	Yes	fatty acid	188	0	-	-	0		-	2R	Plus	58,239,845-58,239,939	8,875,520-8,875,614	1	88.4	50.5	29
AsAmIn134B11.b_E22	EX217401	BF	NO	NA	Yes	xaa-pro aminopeptidase	638	10	1.0E-9.90457E-117	0.847	4	F:GO:0008451 C:GO:0005829 P:GO:0006508 F:GO:0008235	EC:3.4.11.9,	X	Minus	268,403,612-268,402,887	19,939,359-19,940,084	2	84.3	100	212
AsAmIn134C02.b_F03	EX217404	BF	NO	NA	Yes	Alpha,alpha-trehalase	621	10	1.0E-1.85948E-32	0.773	1	F:GO:0016787		3L	Minus	147,850,222-147,848,430	36,939,000-36,940,792	2	86.7	39.9	78
AsAmIn134C07.b_F13	EX217407	BF	NO	NA	No	proteasome subunit alpha type	221	10	1.0E-1.87922E-28	0.847	5	F:GO:0042802 C:GO:0005839 F:GO:0004298 P:GO:0006511 C:GO:0005634	EC:3.4.25,	-	-	-	-	-	-	-	-
AsAmIn134C10.b_F19	EX217408	BF	NO	NA	No	dna-binding protein smubp-2	705	10	1.0E-6.70338E-22	0.69	0		-	-	-	-	-	-	-	-	-
AsAmIn134D03.b_F06	EX217410	BF	NO	NA	No	---NA---	109	0	-	-	0		-	-	-	-	-	-	-	-	-
AsAmIn134D06.b_F12	EX217412	BF	NO	NA	No	isoform a	624	10	1.0E-1.52146E-66	0.639	0		-	-	-	-	-	-	-	-	-
AsAmIn134F01.b_G02	EX217414	BF	NO	NA	Yes	fatty acid	661	10	1.0E-3.42285E-131	0.921	5	P:GO:0006633 F:GO:0004768 F:GO:0005506 C:GO:0016021 C:GO:0005783	EC:1.14.19.1,	2R	Plus	58,238,690-58,239,806	8,874,365-8,875,481	3	94.1	99.5	219
AsAmIn134G02.b_H03	EX217418	BF	NO	NA	No	transmembrane emp24 domain-containing protein 9 precursor	222	10	1.0E-2.70481E-19	0.957	1	C:GO:0016021		-	-	-	-	-	-	-	-
AsAmIn135B12.b_I24	EX217431	BF	NO	NA	No	---NA---	217	1	1.0E-1.94304E-22	0.96	0		-	-	-	-	-	-	-	-	-
AsAmIn135E02.b_K03	EX217433	BF	NO	NA	Yes	n-acetyl galactosaminyl transferase 6	682	10	1.0E-4.22169E-127	0.794	0		-	3L	Plus	146,780,925-146,781,685	35,871,495-35,872,255	2	85.8	100	227
AsAmIn135G02.b_L03	EX217439	BF	NO	NA	No	---NA---	326	0	-	-	0		-	-	-	-	-	-	-	-	-
AsAmIn135G05.b_L09	EX217441	BF	NO	NA	No	hsp70 binding protein	668	10	1.0E-4.78091E-88	0.703	0		-	-	-	-	-	-	-	-	-
AsAmIn136A12.b_M23	EX217449	BF	NO	NA	No	---NA---	663	0	-	-	0		-	-	-	-	-	-	-	-	-
AsAmIn136C05.b_N09	EX217454	BF	NO	NA	Yes	cytochrome p450	384	10	1.0E-1.45675E-25	0.8	4	F:GO:0020037 F:GO:0004497 P:GO:0006118 F:GO:0005506		3R	Plus	159,808,159-159,808,375	6,935,294-6,935,510	1	74.7	56.5	72
AsAmIn136C11.b_N21	EX217455	BF	NO	NA	No	---NA---	240	0	-	-	0		-	-	-	-	-	-	-	-	-
AsAmIn137A07.b_A13	EX217475	BF	NO	NA	Yes	phosphoribosylamine-glycine ligase	707	10	1.0E-4.82565E-121	0.817	4	P:GO:0006164 F:GO:0016879 F:GO:0016742 F:GO:0000166	EC:2.1.2,	3R	Plus	196,159,972-196,160,669	43,287,107-43,287,804	1	85.8	98.7	232
AsAmIn137C04.b_B07	EX217480	BF	NO	NA	No	---NA---	335	0	-	-	0		-	-	-	-	-	-	-	-	-
AsAmIn137C09.b_B17	EX217483	BF	NO	NA	No	---NA---	206	0	-	-	0		-	-	-	-	-	-	-	-	-
AsAmIn137C11.b_B21	EX217484	BF	NO	NA	No	---NA---	416	0	-	-	0		-	-	-	-	-	-	-	-	-
AsAmIn137G02.b_D03	EX217502	BF	NO	NA	No	---NA---	341	0	-	-	0		-	-	-	-	-	-	-	-	-
AsAmIn137H12.b_D24	EX217516	BF	NO	NA	No	---NA---	231	10	1.0E-4.8963E-21	0.713	0		-	-	-	-	-	-	-	-	-
AsAmIn138A02.b_E03	EX217517	BF	NO	NA	Yes	ubiquitin	543	10	1.0E-2.46161E-95	0.993	0		-	2R	Plus	62,362,378-62,362,920	12,998,053-12,998,595	1	91.2	100	180
AsAmIn138B03.b_E06	EX217522	BF	NO	NA	No	---NA---	207	0	-	-	0		-	-	-	-	-	-	-	-	-
AsAmIn138C02.b_F03	EX217529	BF	NO	NA	No	---NA---	429	0	-	-	0		-	-	-	-	-	-	-	-	-
AsAmIn138C12.b_F23	EX217534	BF	NO	NA	No	---NA---	149	0	-	-	0		-	-	-	-	-	-	-	-	-
AsAmIn138F02.b_G04	EX217543	BF	NO	NA	No	---NA---	684	0	-	-	0		-	-	-	-	-	-	-	-	-
AsAmIn138F03.b_G06	EX217544	BF	NO	NA	Yes	tubulointerstitial nephritis antigen	722	10	1.0E-3.20117E-75	0.776	0		-	2L	Minus	49,014,295-49,013,463	49,013,463-49,014,295	3	80.5	91.7	144
AsAmIn138G10.b_H19	EX217555	BF	NO	NA	Yes	niemann-pick type c-	601	10	1.0E-2.14921E-67	0.638	0		-	2R	Plus	77,664,754-77,665,377	28,300,429-28,301,052	2	80.3	88.5	148
AsAmIn138G11.b_H21	EX217556	BF	NO	NA	No	---NA---	197	0	-	-	0		-	-	-	-	-	-	-	-	-
AsAmIn138H10.b_H20	EX217561	BF	NO	NA	Yes	---NA---	218	0	-	-	0		-	2L	Plus	34,113,047-34,113,257	34,113,047-34,113,257	1	73.6	96.3	22
AsAmIn139B04.b_I08	EX217570	BF	NO	NA	Yes	mitochondrial 2-oxoglutarate malate carrier protein	720	10	1.0E-1.49403E-64	0.83	0		-	3L	Plus	148,546,181-148,546,705	37,636,751-37,637,275	2	88.4	60	142
AsAmIn139B05.b_I10	EX217571	BF	NO	NA	No	---NA---	111	0	-	-	0		-	-	-	-	-	-	-	-	-
AsAmIn139B10.b_I20	EX217572	BF	NO	NA	Yes	---NA---	282	10	1.0E-1.29238E-50	0.933	0		-	X	Minus	253,579,817-253,579,536	5,116,008-5,116,289	1	90.1	100	94
AsAmIn139B12.b_I24	EX217573	BF	NO	NA	Yes	---NA---	521	0	-	-	0		-	3R	Plus	156,894,159-156,894,361	4,021,294-4,021,496	1	90.1	39	67
AsAmIn139C03.b_J05	EX217575	BF	NO	NA	No	---NA---	421	0	-	-	0		-	-	-	-	-	-	-	-	-
AsAmIn139C06.b_J11	EX217576	BF	NO	NA	No	---NA---	568	0	-	-	0		-	-	-	-	-	-	-	-	-
AsAmIn139C08.b_J15	EX217578	BF	NO	NA	Yes	acyl-oxidase	610	10	1.0E-1.08616E-82	0.731	0		-	3L	Minus	144,235,878-144,235,460	33,326,030-33,326,448	2	84	56.2	113
AsAmIn139C10.b_J19	EX217580	BF	NO	NA	Yes	---NA---	391	0	-	-	0		-	2R	Minus	94,998,474-94,998,106	45,633,781-45,634,149	3	72.5	67.3	45
AsAmIn139D01.b_J02	EX217581	BF	NO	NA	Yes	thioredoxin-dependent peroxidase (agap011054-pa)	682	10	1.0E-8.072E-78	0.878	7	P:GO:0045454 F:GO:0004602 C:GO:0005829 F:GO:0008379 P:GO:0006749 P:GO:0006804 P:GO:0006979	EC:1.11.1.9,	3L	Plus	126,698,504-126,698,999	15,789,074-15,789,569	1	83.7	72.7	164
AsAmIn139E10.b_K19	EX217589	BF	NO	NA	Yes	snare protein sec22	624	10	1.0E-2.54497E-61	0.931	2	C:GO:0016021 P:GO:0006911		UNKN	Minus	230,989,016-230,988,778	24,915,229-24,915,467	1	80.9	38.6	39
AsAmIn139E11.b_K21	EX217590	BF	NO	NA	No	---NA---	331	0	-	-	0		-	-	-	-	-	-	-	-	-
AsAmIn139F02.b_K04	EX217592	BF	NO	NA	Yes	---NA---	157	0	-	-	0		-	3R	Plus	166,859,334-166,859,458	13,986,469-13,986,593	1	80.8	79.6	41
AsAmIn139F11.b_K22	EX217596	BF	NO	NA	No	---NA---	137	0	-	-	0		-	-	-	-	-	-	-	-	-
AsAmIn139G08.b_L15	EX217602	BF	NO	NA	Yes	---NA---	212	10	1.0E-3.79962E-34	0.92	0		-	2R	Plus	88,426,423-88,426,608	39,062,098-39,062,283	1	88.2	87.7	62
AsAmIn140C01.b_N01	EX217621	BF	NO	NA	No	60s ribosomal protein l35	171	10	1.0E-3.8273E-10	1	4	C:GO:0005840 F:GO:0003735 P:GO:0006412 P:GO:0042254	EC:3.6.5.3,	-	-	-	-	-	-	-	-
AsAmIn140C11.b_N21	EX217626	BF	NO	NA	No	---NA---	131	0	-	-	0		-	-	-	-	-	-	-	-	-
AsAmIn140D02.b_N04	EX217627	BF	NO	NA	No	---NA---	186	0	-	-	0		-	-	-	-	-	-	-	-	-
AsAmIn140D06.b_N12	EX217628	BF	NO	NA	No	comm domain containing 2	605	10	1.0E-9.81543E-68	0.633	0		-	-	-	-	-	-	-	-	-
AsAmIn140D07.b_N14	EX217629	BF	NO	NA	Yes	sodium-dependent phosphate transporter	675	10	1.0E-4.69946E-30	0.786	0		-	3R	Plus	152,911,599-152,911,751	38,734-38,886	1	90.2	22.7	50
AsAmIn140D09.b_N18	EX217630	BF	NO	NA	Yes	cd98hc amino acid transporter protein	705	10	1.0E-1.08642E-80	0.636	3	P:GO:0005975 F:GO:0003824 F:GO:0043169	-	X	Minus	248,773,748-248,772,897	309,369-310,220	3	84.8	68.7	161
AsAmIn140E04.b_O07	EX217634	BF	NO	NA	No	---NA---	123	0	-	-	0		-	-	-	-	-	-	-	-	-
AsAmIn140E10.b_O19	EX217637	BF	NO	NA	No	---NA---	284	0	-	-	0		-	-	-	-	-	-	-	-	-
AsAmIn140G09.b_P17	EX217645	BF	NO	NA	Yes	glyoxylate hydroxypyruvate reductase	263	10	1.0E-1.5674E-35	0.729	0		-	2R	Plus	55,222,500-55,222,753	5,858,175-5,858,428	1	83.5	96.6	84
AsAmIn141B03.b_A06	EX217654	BF	NO	NA	Yes	metallophosphoesterase 1	648	10	1.0E-1.38594E-89	0.734	0		-	3R	Plus	183,890,543-183,891,123	31,017,678-31,018,258	2	83.5	77.8	168
AsAmIn141C11.b_B21	EX217665	BF	NO	NA	No	---NA---	339	0	-	-	0		-	-	-	-	-	-	-	-	-
AsAmIn141D02.b_B04	EX217667	BF	NO	NA	No	---NA---	621	0	-	-	0		-	-	-	-	-	-	-	-	-
AsAmIn141D04.b_B08	EX217669	BF	NO	NA	Yes	---NA---	436	0	-	-	0		-	3L	Plus	150,211,857-150,212,286	39,302,427-39,302,856	1	67.4	97.9	143
AsAmIn141D05.b_B10	EX217670	BF	NO	NA	Yes	---NA---	101	0	-	-	0		-	2R	Minus	53,429,862-53,429,791	4,065,466-4,065,537	1	86.1	71.3	24
AsAmIn141E04.b_C07	EX217677	BF	NO	NA	No	---NA---	221	0	-	-	0		-	-	-	-	-	-	-	-	-
AsAmIn141E07.b_C13	EX217678	BF	NO	NA	No	sec61 gamma	300	9	1.0E-9.79587E-22	0.99	5	P:GO:0065002 C:GO:0030176 F:GO:0015450 P:GO:0006605 C:GO:0009941		-	-	-	-	-	-	-	-
AsAmIn141F03.b_C06	EX217682	BF	NO	NA	No	---NA---	548	0	-	-	0		-	-	-	-	-	-	-	-	-
AsAmIn141F07.b_C14	EX217685	BF	NO	NA	No	---NA---	298	0	-	-	0		-	-	-	-	-	-	-	-	-
AsAmIn141H06.b_D12	EX217698	BF	NO	NA	No	---NA---	244	0	-	-	0		-	-	-	-	-	-	-	-	-
AsAmIn142B04.b_E08	EX217704	BF	NO	NA	No	---NA---	567	0	-	-	0		-	-	-	-	-	-	-	-	-
AsAmIn142C12.b_F23	EX217709	BF	NO	NA	Yes	try1_anogaame: full=trypsin-1ame: full=antryp1 flags: precursor	547	10	1.0E-2.15925E-67	0.939	4	C:GO:0005576 P:GO:0007586 P:GO:0006508 F:GO:0004295	EC:3.4.21.4,	3R	Plus	161,507,991-161,508,415	8,635,126-8,635,550	1	85.6	77.7	141
AsAmIn142D10.b_F20	EX217713	BF	NO	NA	Yes	zinc carboxypeptidase	255	10	1.0E-1.80689E-39	0.767	3	F:GO:0004182 P:GO:0006508 F:GO:0008270	EC:3.4.17.1,	2L	Plus	28,259,918-28,260,172	28,259,918-28,260,172	1	85.5	100	85
AsAmIn142G01.b_H01	EX217724	BF	NO	NA	No	ribonuclease hi large subunit	374	10	1.0E-1.52361E-46	0.752	0		-	-	-	-	-	-	-	-	-
AsAmIn143A08.b_I15	EX217737	BF	NO	NA	No	---NA---	433	0	-	-	0		-	-	-	-	-	-	-	-	-
AsAmIn143A11.b_I21	EX217740	BF	NO	NA	No	---NA---	293	0	-	-	0		-	-	-	-	-	-	-	-	-
AsAmIn143E05.b_K09	EX217757	BF	NO	NA	No	---NA---	125	0	-	-	0		-	-	-	-	-	-	-	-	-
AsAmIn143F03.b_K06	EX217761	BF	NO	NA	Yes	brca1-associated protein	426	5	1.0E-6.60187E-18	0.77	0		-	2R	Plus	65,458,247-65,458,390	16,093,922-16,094,065	1	86.8	33.8	48
AsAmIn143G06.b_L11	EX217767	BF	NO	NA	No	---NA---	499	0	-	-	0		-	-	-	-	-	-	-	-	-
AsAmIn143G09.b_L17	EX217769	BF	NO	NA	Yes	---NA---	636	1	1.0E-5.40882E-14	0.79	0		-	2R	Plus	75,610,546-75,610,998	26,246,221-26,246,673	1	73.2	71.2	151
AsAmIn144A10.b_M19	EX217782	BF	NO	NA	Yes	---NA---	402	10	1.0E-1.31891E-42	0.899	0		-	3L	Minus	126,714,194-126,713,912	15,804,482-15,804,764	2	87.2	52.5	69
AsAmIn144D05.b_N10	EX217801	BF	NO	NA	No	---NA---	152	0	-	-	0		-	-	-	-	-	-	-	-	-
AsAmIn144E05.b_O09	EX217808	BF	NO	NA	No	ecotropic viral integration site	134	10	1.0E-7.19904E-17	0.899	2	F:GO:0005097 C:GO:0005622		-	-	-	-	-	-	-	-
AsAmIn144F08.b_O16	EX217815	BF	NO	NA	Yes	voltage-dependent anion-selective channel	348	10	1.0E-7.08861E-20	0.955	7	P:GO:0006820 C:GO:0016006 F:GO:0008308 C:GO:0005811 P:GO:0006839 C:GO:0016021 C:GO:0005741		3R	Plus	196,923,060-196,923,508	44,050,195-44,050,643	3	88.5	79.6	54
AsAmIn144G05.b_P09	EX217821	BF	NO	NA	No	---NA---	160	0	-	-	0		-	-	-	-	-	-	-	-	-
AsAmIn144H07.b_P14	EX217830	BF	NO	NA	No	---NA---	623	5	1.0E-8.38748E-17	0.846	0		-	-	-	-	-	-	-	-	-
AsAmIn145B05.b_B05	EX217838	BF	NO	NA	No	---NA---	130	0	-	-	0		-	-	-	-	-	-	-	-	-
AsAmIn145C07.b_C07	EX217845	BF	NO	NA	Yes	dendritic cell protein	625	10	1.0E-2.3391E-91	0.878	6	C:GO:0005794 F:GO:0003743 P:GO:0009306 F:GO:0003824 C:GO:0005840 P:GO:0006446	EC:3.6.5.3,	3L	Plus	150,673,629-150,674,442	39,764,199-39,765,012	3	88	99.4	183
AsAmIn145D04.b_D04	EX217848	BF	NO	NA	No	isoform a	284	10	1.0E-6.92804E-12	0.839	0		-	-	-	-	-	-	-	-	-
AsAmIn145E12.b_E12	EX217854	BF	NO	NA	No	---NA---	119	0	-	-	0		-	-	-	-	-	-	-	-	-
AsAmIn145F01.b_F01	EX217855	BF	NO	NA	No	alpha-globin	132	10	1.0E-5.51211E-17	0.97	6	F:GO:0020037 F:GO:0005344 C:GO:0005833 P:GO:0015671 F:GO:0005506 F:GO:0019825		-	-	-	-	-	-	-	-
AsAmIn145F03.b_F03	EX217856	BF	NO	NA	No	---NA---	147	0	-	-	0		-	-	-	-	-	-	-	-	-
AsAmIn145F04.b_F04	EX217857	BF	NO	NA	No	---NA---	573	0	-	-	0		-	-	-	-	-	-	-	-	-
AsAmIn145G01.b_G01	EX217862	BF	NO	NA	No	---NA---	109	0	-	-	0		-	-	-	-	-	-	-	-	-
AsAmIn145G06.b_G06	EX217864	BF	NO	NA	Yes	saccharopine dehydrogenase domain-containing protein	690	10	1.0E-1.17063E-116	0.828	0		-	2R	Plus	74,529,702-74,530,322	25,165,377-25,165,997	1	87.3	90	205
AsAmIn146B01.b_B01	EX217878	BF	NO	NA	No	---NA---	107	0	-	-	0		-	-	-	-	-	-	-	-	-
AsAmIn146B07.b_B07	EX217882	BF	NO	NA	No	---NA---	573	0	-	-	0		-	-	-	-	-	-	-	-	-
AsAmIn146C04.b_C04	EX217887	BF	NO	NA	Yes	fyve finger containing protein	613	10	1.0E-1.10938E-66	0.952	0		-	3R	Minus	205,959,787-205,958,187	53,085,322-53,086,922	2	87.7	61.2	125
AsAmIn146C08.b_C08	EX217890	BF	NO	NA	No	---NA---	125	0	-	-	0		-	-	-	-	-	-	-	-	-
AsAmIn146D02.b_D02	EX217894	BF	NO	NA	Yes	cg14021-isoform b isoform 2	658	10	1.0E-9.96519E-91	0.656	0		-	3R	Plus	161,716,646-161,724,103	8,843,781-8,851,238	3	87.1	100	219
AsAmIn146G05.b_G05	EX217911	BF	NO	NA	Yes	---NA---	220	0	-	-	0		-	2R	Minus	50,730,301-50,730,215	1,365,890-1,365,976	1	88.5	38.2	29
AsAmIn146H11.b_H11	EX217920	BF	NO	NA	No	---NA---	122	0	-	-	0		-	-	-	-	-	-	-	-	-
AsAmIn147A08.b_A08	EX217924	BF	NO	NA	No	---NA---	427	0	-	-	0		-	-	-	-	-	-	-	-	-
AsAmIn147B02.b_B02	EX217927	BF	NO	NA	No	---NA---	173	0	-	-	0		-	-	-	-	-	-	-	-	-
AsAmIn147B03.b_B03	EX217928	BF	NO	NA	No	---NA---	447	0	-	-	0		-	-	-	-	-	-	-	-	-
AsAmIn147C08.b_C08	EX217935	BF	NO	NA	No	---NA---	309	0	-	-	0		-	-	-	-	-	-	-	-	-
AsAmIn147E11.b_E11	EX217948	BF	NO	NA	No	---NA---	219	0	-	-	0		-	-	-	-	-	-	-	-	-
AsAmIn147H11.b_H11	EX217959	BF	NO	NA	Yes	---NA---	179	0	-	-	0		-	2R	Plus	66,259,811-66,259,931	16,895,486-16,895,606	2	89.4	52.5	30
AsAmIn148A07.b_A07	EX217965	BF	NO	NA	No	---NA---	114	0	-	-	0		-	-	-	-	-	-	-	-	-
AsAmIn148B07.b_B07	EX217971	BF	NO	NA	No	---NA---	185	0	-	-	0		-	-	-	-	-	-	-	-	-
AsAmIn148B09.b_B09	EX217972	BF	NO	NA	Yes	cyclin	727	10	1.0E-2.20207E-55	0.785	0		-	UNKN	Minus	233,888,985-233,888,334	27,814,785-27,815,436	2	84.3	47.3	114
AsAmIn148D04.b_D04	EX217984	BF	NO	NA	Yes	---NA---	223	0	-	-	0		-	3L	Minus	138,517,397-138,515,412	27,605,982-27,607,967	2	96.5	49.8	33
AsAmIn149B03.b_B03	EX218013	BF	NO	NA	No	---NA---	322	0	-	-	0		-	-	-	-	-	-	-	-	-
AsAmIn149B07.b_B07	EX218014	BF	NO	NA	No	---NA---	218	0	-	-	0		-	-	-	-	-	-	-	-	-
AsAmIn149B08.b_B08	EX218015	BF	NO	NA	No	---NA---	593	0	-	-	0		-	-	-	-	-	-	-	-	-
AsAmIn149C07.b_C07	EX218021	BF	NO	NA	Yes	---NA---	687	10	1.0E-2.78339E-86	0.846	0		-	3R	Plus	170,264,957-170,265,558	17,392,092-17,392,693	1	83.8	88.1	200
AsAmIn149C10.b_C10	EX218023	BF	NO	NA	Yes	---NA---	446	10	1.0E-4.14283E-44	0.75	0		-	2R	Plus	50,043,694-50,043,922	679,369-679,597	2	85.3	28.9	43
AsAmIn149E02.b_E02	EX218033	BF	NO	NA	Yes	mitochondrial ribosomal protein	469	10	1.0E-1.04931E-39	0.928	3	C:GO:0005763 F:GO:0003735 P:GO:0042254		2R	Plus	76,407,745-76,408,079	27,043,420-27,043,754	1	87.8	71.4	111
AsAmIn149H02.b_H02	EX218056	BF	NO	NA	No	---NA---	160	0	-	-	0		-	-	-	-	-	-	-	-	-
AsAmIn150C10.b_C10	EX218070	BF	NO	NA	No	---NA---	430	0	-	-	0		-	-	-	-	-	-	-	-	-
AsAmIn150D03.b_D03	EX218072	BF	NO	NA	No	---NA---	155	0	-	-	0		-	-	-	-	-	-	-	-	-
AsAmIn150E03.b_E03	EX218077	BF	NO	NA	No	---NA---	437	0	-	-	0		-	-	-	-	-	-	-	-	-
AsAmIn150G02.b_G02	EX218089	BF	NO	NA	No	---NA---	597	0	-	-	0		-	-	-	-	-	-	-	-	-
AsAmIn150G10.b_G10	EX218092	BF	NO	NA	No	---NA---	142	0	-	-	0		-	-	-	-	-	-	-	-	-
AsAmIn151B06.b_B06	EX218102	BF	NO	NA	No	ankyrin repeat domain protein	643	4	1.0E-9.30044E-14	0.54	0		-	-	-	-	-	-	-	-	-
AsAmIn151B11.b_B11	EX218106	BF	NO	NA	No	---NA---	299	0	-	-	0		-	-	-	-	-	-	-	-	-
AsAmIn151C04.b_C04	EX218109	BF	NO	NA	Yes	arystal structure of monomeric actin bound to cytochalasin d	211	10	1.0E-5.69738E-22	1	0		-	X	Minus	260,120,015-260,119,861	11,656,333-11,656,487	1	91	73.5	51
AsAmIn151E12.b_E12	EX218117	BF	NO	NA	No	---NA---	273	0	-	-	0		-	-	-	-	-	-	-	-	-
AsAmIn151G03.b_G03	EX218122	BF	NO	NA	No	---NA---	396	0	-	-	0		-	-	-	-	-	-	-	-	-
AsAmIn151G08.b_G08	EX218124	BF	NO	NA	No	30s ribosomal protein s11	266	10	1.0E-1.99845E-33	0.962	4	C:GO:0005840 F:GO:0003735 P:GO:0006412 P:GO:0042254	EC:3.6.5.3,	-	-	-	-	-	-	-	-
AsAmIn151H07.b_H07	EX218128	BF	NO	NA	Yes	trypsin	575	10	1.0E-2.80683E-79	0.915	4	C:GO:0005576 P:GO:0007586 P:GO:0006508 F:GO:0004295	EC:3.4.21.4,	3R	Plus	161,508,017-161,508,493	8,635,152-8,635,628	1	85.1	83	159
AsAmIn152B08.b_B08	EX218137	BF	NO	NA	No	---NA---	253	0	-	-	0		-	-	-	-	-	-	-	-	-
AsAmIn152B09.b_B09	EX218138	BF	NO	NA	No	---NA---	136	0	-	-	0		-	-	-	-	-	-	-	-	-
AsAmIn152D04.b_D04	EX218148	BF	NO	NA	No	---NA---	214	0	-	-	0		-	-	-	-	-	-	-	-	-
AsAmIn152D05.b_D05	EX218149	BF	NO	NA	Yes	---NA---	646	10	1.0E-1.84708E-94	0.644	0		-	3L	Plus	138,658,963-138,660,321	27,749,533-27,750,891	3	88.5	98.3	202
AsAmIn152D07.b_D07	EX218151	BF	NO	NA	No	---NA---	245	0	-	-	0		-	-	-	-	-	-	-	-	-
AsAmIn152E08.b_E08	EX218156	BF	NO	NA	Yes	glutathione-s-transferasegst	605	10	1.0E-6.77382E-69	0.849	1	F:GO:0016740		3R	Minus	181,469,504-181,468,938	28,596,073-28,596,639	2	81.7	82	166
AsAmIn152E10.b_E10	EX218158	BF	NO	NA	No	---NA---	118	0	-	-	0		-	-	-	-	-	-	-	-	-
AsAmIn152F05.b_F05	EX218161	BF	NO	NA	No	---NA---	410	0	-	-	0		-	-	-	-	-	-	-	-	-
AsAmIn152F06.b_F06	EX218162	BF	NO	NA	No	---NA---	223	0	-	-	0		-	-	-	-	-	-	-	-	-
AsAmIn152F08.b_F08	EX218164	BF	NO	NA	Yes	acyl-oxidase	620	10	1.0E-3.61888E-97	0.749	0		-	3L	Minus	144,227,920-144,227,416	33,317,986-33,318,490	2	85.2	69.7	143
AsAmIn153A05.b_A05	EX218174	BF	NO	NA	No	---NA---	100	0	-	-	0		-	-	-	-	-	-	-	-	-
AsAmIn153A11.b_A11	EX218180	BF	NO	NA	Yes	---NA---	108	0	-	-	0		-	2L	Minus	4,800,611-4,800,581	4,800,581-4,800,611	1	96.8	28.7	10
AsAmIn153B03.b_B03	EX218183	BF	NO	NA	No	---NA---	332	0	-	-	0		-	-	-	-	-	-	-	-	-
AsAmIn153C09.b_C09	EX218191	BF	NO	NA	No	---NA---	106	0	-	-	0		-	-	-	-	-	-	-	-	-
AsAmIn153C11.b_C11	EX218193	BF	NO	NA	No	---NA---	461	0	-	-	0		-	-	-	-	-	-	-	-	-
AsAmIn153D06.b_D06	EX218197	BF	NO	NA	No	---NA---	157	0	-	-	0		-	-	-	-	-	-	-	-	-
AsAmIn153F06.b_F06	EX218209	BF	NO	NA	No	---NA---	275	0	-	-	0		-	-	-	-	-	-	-	-	-
AsAmIn153G06.b_G06	EX218214	BF	NO	NA	No	---NA---	511	0	-	-	0		-	-	-	-	-	-	-	-	-
AsAmIn153H11.b_H11	EX218223	BF	NO	NA	No	---NA---	199	0	-	-	0		-	-	-	-	-	-	-	-	-
AsAmIn154A11.b_A11	EX218230	BF	NO	NA	Yes	40s ribosomal protein s3	350	10	1.0E-7.2758E-49	0.97	5	F:GO:0003735 F:GO:0003723 C:GO:0015935 P:GO:0006412 P:GO:0042254	EC:3.6.5.3,	2R	Minus	61,375,421-61,374,478	12,010,153-12,011,096	3	95.1	99.4	116
AsAmIn154B05.b_B05	EX218233	BF	NO	NA	No	gago_dromeame: full=retrovirus-related gag polyprotein from transposon opus	653	10	1.0E-1.09616E-17	0.492	0		-	-	-	-	-	-	-	-	-
AsAmIn154D02.b_D02	EX218240	BF	NO	NA	No	---NA---	172	0	-	-	0		-	-	-	-	-	-	-	-	-
AsAmIn154D03.b_D03	EX218241	BF	NO	NA	No	---NA---	643	0	-	-	0		-	-	-	-	-	-	-	-	-
AsAmIn154E02.b_E02	EX218247	BF	NO	NA	No	---NA---	551	0	-	-	0		-	-	-	-	-	-	-	-	-
AsAmIn154E07.b_E07	EX218251	BF	NO	NA	No	---NA---	603	0	-	-	0		-	-	-	-	-	-	-	-	-
AsAmIn154F05.b_F05	EX218257	BF	YES	ENSANGP00000010123	Yes	---NA---	684	10	1.0E-7.12224E-74	0.654	0		-	X	Plus	255,328,046-255,329,074	6,864,518-6,865,546	3	84	87.7	198
AsAmIn154F08.b_F08	EX218259	BF	NO	NA	No	---NA---	265	0	-	-	0		-	-	-	-	-	-	-	-	-
AsAmIn154F10.b_F10	EX218260	BF	NO	NA	No	---NA---	108	0	-	-	0		-	-	-	-	-	-	-	-	-
AsAmIn155A06.b_A06	EX218271	BF	NO	NA	Yes	af198084_1semaphorin 5c	616	10	1.0E-1.23344E-89	0.557	0		-	2R	Plus	70,566,256-70,567,190	21,201,931-21,202,865	4	86.5	100	205
AsAmIn155C01.b_C01	EX218283	BF	NO	NA	No	---NA---	135	0	-	-	0		-	-	-	-	-	-	-	-	-
AsAmIn155E10.b_E10	EX218293	BF	NO	NA	No	glutathione-s-transferasegst	438	10	1.0E-1.70427E-26	0.8	1	F:GO:0016740		-	-	-	-	-	-	-	-
AsAmIn155F04.b_F04	EX218297	BF	NO	NA	Yes	dna-directed rna polymerase ii 16 kda polypeptide	628	10	1.0E-1.14612E-61	0.897	18	F:GO:0003899 F:GO:0030528 F:GO:0008270 C:GO:0005665 F:GO:0003677 C:GO:0005700 F:GO:0005515 F:GO:0000166 C:GO:0005671 P:GO:0042789 P:GO:0035065 F:GO:0004402 C:GO:0043189 C:GO:0005730 P:GO:0006144 P:GO:0006206 P:GO:0045449 P:GO:0042967	EC:2.7.7.6, EC:2.3.1.48,	2R	Minus	51,017,215-51,016,638	1,652,313-1,652,890	3	87.5	67.5	140
AsAmIn155F09.b_F09	EX218299	BF	NO	NA	Yes	---NA---	465	10	1.0E-1.5183E-38	0.737	1	F:GO:0008430	-	X	Minus	258,357,558-258,357,294	9,893,766-9,894,030	1	81.1	57	88
AsAmIn156A02.b_A02	EX218313	BF	NO	NA	No	---NA---	220	0	-	-	0		-	-	-	-	-	-	-	-	-
AsAmIn156B04.b_B04	EX218317	BF	NO	NA	No	---NA---	210	0	-	-	0		-	-	-	-	-	-	-	-	-
AsAmIn156E10.b_E10	EX218336	BF	NO	NA	No	---NA---	441	0	-	-	0		-	-	-	-	-	-	-	-	-
AsAmIn156G02.b_G02	EX218343	BF	NO	NA	No	---NA---	683	0	-	-	0		-	-	-	-	-	-	-	-	-
AsAmIn156G10.b_G10	EX218348	BF	NO	NA	Yes	---NA---	395	10	1.0E-1.42479E-49	0.808	0		-	3R	Minus	157,959,169-157,958,858	5,085,993-5,086,304	1	88.8	79	104
AsAmIn157G01.b_G01	EX218382	BF	NO	NA	No	---NA---	165	0	-	-	0		-	-	-	-	-	-	-	-	-
AsAmIn157G12.b_G12	EX218388	BF	NO	NA	Yes	heat shock	668	10	1.0E-5.91635E-46	0.913	4	P:GO:0006458 C:GO:0005811 C:GO:0005759 F:GO:0005524		2R	Minus	55,056,073-55,055,765	5,691,440-5,691,748	1	86.7	46.3	100
AsAmIn158A07.b_A07	EX218396	BF	NO	NA	Yes	---NA---	118	0	-	-	0		-	3L	Plus	122,641,425-122,641,522	11,731,995-11,732,092	1	88.8	83.1	32
AsAmIn158C01.b_C01	EX218405	BF	NO	NA	No	---NA---	297	1	1.0E-8.59622E-26	0.81	0		-	-	-	-	-	-	-	-	-
AsAmIn158C12.b_C12	EX218408	BF	NO	NA	Yes	lactoylglutathione lyase	612	10	1.0E-8.16459E-86	0.902	0		-	3L	Minus	148,310,731-148,299,673	37,390,243-37,401,301	3	89.6	77.1	157
AsAmIn158D10.b_D10	EX218413	BF	NO	NA	No	---NA---	116	0	-	-	0		-	-	-	-	-	-	-	-	-
AsAmIn158E11.b_E11	EX218420	BF	NO	NA	No	---NA---	408	0	-	-	0		-	-	-	-	-	-	-	-	-
AsAmIn158F02.b_F02	EX218421	BF	NO	NA	Yes	mitochondrial ribosomal protein l37	689	10	1.0E-4.0071E-93	0.692	0		-	2R	Minus	70,319,366-70,318,834	20,954,509-20,955,041	1	79.5	77.4	176
AsAmIn158F03.b_F03	EX218422	BF	NO	NA	No	---NA---	258	0	-	-	0		-	-	-	-	-	-	-	-	-
AsAmIn158H04.b_H04	EX218432	BF	NO	NA	No	juvenile hormone-inducible	495	10	1.0E-2.69206E-70	0.694	0		-	-	-	-	-	-	-	-	-
AsAmIn159A07.b_A07	EX212427	BF	NO	NA	Yes	xaa-pro aminopeptidase	471	10	1.0E-3.236E-57	0.805	2	F:GO:0008451 C:GO:0005829	EC:3.4.11.9,	X	Minus	268,402,923-268,402,387	19,938,859-19,939,395	2	81.6	85.4	133
AsAmIn159B12.b_B12	EX218439	BF	NO	NA	Yes	acyl-coa dehydrogenase	622	10	1.0E-4.3307E-106	0.879	2	C:GO:0005811 F:GO:0050660		3R	Minus	170,251,313-170,250,692	17,377,827-17,378,448	1	91.3	100	207
AsAmIn159D01.b_D01	EX218440	BF	NO	NA	No	---NA---	541	0	-	-	0		-	-	-	-	-	-	-	-	-
AsAmIn159F04.b_F04	EX218448	BF	NO	NA	No	---NA---	624	10	1.0E-1.20561E-71	0.676	0		-	-	-	-	-	-	-	-	-
AsAmIn159F08.b_F08	EX218451	BF	NO	NA	No	---NA---	213	0	-	-	0		-	-	-	-	-	-	-	-	-
AsAmIn160B10.b_B10	EX218461	BF	NO	NA	No	---NA---	309	0	-	-	0		-	-	-	-	-	-	-	-	-
AsAmIn160C02.b_C02	EX218463	BF	NO	NA	Yes	abc transporter	672	10	1.0E-2.48831E-116	0.862	5	C:GO:0043190 F:GO:0031177 F:GO:0005524 P:GO:0006911 F:GO:0005215		3R	Plus	186,822,216-186,823,150	33,949,351-33,950,285	3	92.9	100	224
AsAmIn160D03.b_D03	EX218468	BF	NO	NA	No	---NA---	250	0	-	-	0		-	-	-	-	-	-	-	-	-
AsAmIn160D04.b_D04	EX218469	BF	NO	NA	Yes	5-formyltetrahydrofolate cyclo-ligase	673	10	1.0E-2.51054E-84	0.743	0		-	2L	Minus	38,958,300-38,955,868	38,955,868-38,958,300	4	87.2	76.7	171
AsAmIn160D09.b_D09	EX218471	BF	NO	NA	No	---NA---	582	0	-	-	0		-	-	-	-	-	-	-	-	-
AsAmIn160G08.b_G08	EX218487	BF	NO	NA	Yes	---NA---	673	0	-	-	0		-	3L	Plus	115,057,115-115,057,380	4,147,685-4,147,950	2	82.6	31.6	36
AsAmIn160G11.b_G11	EX218488	BF	NO	NA	Yes	try1_anogaame: full=trypsin-1ame: full=antryp1 flags: precursor	548	10	1.0E-5.34278E-42	0.881	4	C:GO:0005576 P:GO:0007586 P:GO:0006508 F:GO:0004295	EC:3.4.21.4,	3R	Plus	161,500,604-161,508,515	8,627,739-8,635,650	3	85.3	88	160
AsAmIn160H03.b_H03	EX218492	BF	NO	NA	No	---NA---	257	0	-	-	0		-	-	-	-	-	-	-	-	-
AsAmIn161F04.b_C08	EX218511	BF	NO	NA	Yes	lysosomal alpha-mannosidase (mannosidase alpha class 2b member 1)	679	10	1.0E-1.81486E-114	0.853	0		-	3R	Plus	166,169,050-166,169,630	13,296,185-13,296,765	1	84.3	85.6	193
AsAmIn161H01.b_D02	EX218522	BF	NO	NA	No	---NA---	573	10	1.0E-1.81859E-78	0.522	0		-	-	-	-	-	-	-	-	-
AsAmIn161H12.b_D24	EX218529	BF	NO	NA	No	---NA---	243	0	-	-	0		-	-	-	-	-	-	-	-	-
AsAmIn162C05.b_F09	EX218539	BF	NO	NA	No	---NA---	140	0	-	-	0		-	-	-	-	-	-	-	-	-
AsAmIn162D04.b_F08	EX218542	BF	NO	NA	No	---NA---	114	0	-	-	0		-	-	-	-	-	-	-	-	-
AsAmIn163C04.b_J07	EX218569	BF	NO	NA	Yes	try1_anogaame: full=trypsin-1ame: full=antryp1 flags: precursor	527	10	1.0E-3.6613E-42	0.868	4	C:GO:0005576 P:GO:0007586 P:GO:0006508 F:GO:0004295	EC:3.4.21.4,	3R	Plus	161,500,604-161,508,515	8,627,739-8,635,650	3	84.3	87.3	152
AsAmIn163C07.b_J13	EX218571	BF	NO	NA	No	---NA---	532	0	-	-	0		-	-	-	-	-	-	-	-	-
AsAmIn163C08.b_J15	EX218572	BF	NO	NA	No	---NA---	182	0	-	-	0		-	-	-	-	-	-	-	-	-
AsAmIn163E05.b_K09	EX218581	BF	NO	NA	No	---NA---	352	0	-	-	0		-	-	-	-	-	-	-	-	-
AsAmIn163E11.b_K21	EX218583	BF	NO	NA	Yes	39s ribosomal protein l45	172	3	1.0E-1.31238E-18	0.8567	0		-	2R	Minus	70,386,300-70,386,076	21,021,751-21,021,975	2	84	94.8	54
AsAmIn164C01.b_N01	EX218613	BF	NO	NA	Yes	heat shock protein 82	245	10	1.0E-4.37901E-14	0.916	5	P:GO:0006457 F:GO:0051082 C:GO:0005737 F:GO:0005524 P:GO:0006950		2L	Plus	40,261,172-40,261,302	40,261,172-40,261,302	1	96.9	53.5	43
AsAmIn164D03.b_N06	EX218617	BF	NO	NA	No	---NA---	614	0	-	-	0		-	-	-	-	-	-	-	-	-
AsAmIn164F04.b_O08	EX218624	BF	NO	NA	No	cytochrome p450mitochondrial	264	10	1.0E-5.79256E-14	0.828	4	F:GO:0020037 F:GO:0004497 P:GO:0006118 F:GO:0005506		-	-	-	-	-	-	-	-
AsAmIn164F09.b_O18	EX218625	BF	NO	NA	No	---NA---	382	0	-	-	0		-	-	-	-	-	-	-	-	-
AsAmIn165C04.b_B07	EX218642	BF	NO	NA	No	---NA---	295	0	-	-	0		-	-	-	-	-	-	-	-	-
AsAmIn165E10.b_C19	EX218659	BF	NO	NA	Yes	---NA---	213	1	1.0E-9.05664E-12	0.94	0		-	2L	Plus	37,292,800-37,292,920	37,292,800-37,292,920	1	81.8	56.8	40
AsAmIn165F10.b_C20	EX218662	BF	NO	NA	Yes	---NA---	664	10	1.0E-7.28391E-97	0.637	0		-	2R	Minus	87,050,647-87,049,691	37,685,366-37,686,322	3	86.7	99.7	221
AsAmIn165H03.b_D06	EX218669	BF	NO	NA	Yes	dpy-30 homolog	372	10	1.0E-9.573E-33	0.816	0		-	3R	Plus	155,340,541-155,340,887	2,467,676-2,468,022	1	70.1	93.5	113
AsAmIn166A10.b_E19	EX218678	BF	NO	NA	No	---NA---	233	0	-	-	0		-	-	-	-	-	-	-	-	-
AsAmIn166A11.b_E21	EX218679	BF	NO	NA	No	---NA---	207	0	-	-	0		-	-	-	-	-	-	-	-	-
AsAmIn166F01.b_G02	EX218700	BF	NO	NA	No	synaptosomal associated protein	591	10	1.0E-6.96925E-15	0.746	7	P:GO:0007269 F:GO:0005484 P:GO:0006893 C:GO:0005886 F:GO:0005483 C:GO:0045202 C:GO:0005622		-	-	-	-	-	-	-	-
AsAmIn167A12.b_I23	EX218719	BF	NO	NA	No	---NA---	108	0	-	-	0		-	-	-	-	-	-	-	-	-
AsAmIn167F04.b_K08	EX218738	BF	NO	NA	No	---NA---	557	0	-	-	0		-	-	-	-	-	-	-	-	-
AsAmIn167F12.b_K24	EX218744	BF	NO	NA	Yes	mitochondrial atp synthase b chain	716	10	1.0E-8.7544E-118	0.834	7	F:GO:0008553 F:GO:0046933 C:GO:0000276 P:GO:0015986 P:GO:0006911 F:GO:0046961 C:GO:0005811	EC:3.6.3.6, EC:3.6.3.14,	2R	Minus	49,934,560-49,933,467	569,142-570,235	3	89.7	100	238
AsAmIn167G07.b_L13	EX218747	BF	NO	NA	No	---NA---	163	0	-	-	0		-	-	-	-	-	-	-	-	-
AsAmIn167H04.b_L08	EX218753	BF	NO	NA	Yes	r2d2	655	10	1.0E-6.83351E-84	0.577	0		-	3R	Plus	197,621,958-197,622,494	44,749,093-44,749,629	1	77.8	81.5	179
AsAmIn167H10.b_L20	EX218758	BF	NO	NA	Yes	---NA---	129	0	-	-	0		-	2L	Minus	11,942,596-11,942,515	11,942,515-11,942,596	1	92.7	63.6	15
AsAmIn168A08.b_M15	EX218763	BF	NO	NA	Yes	isoform a	560	10	1.0E-3.27264E-29	0.745	1	C:GO:0016021		2L	Minus	6,112,148-6,111,910	6,111,910-6,112,148	1	84.5	42.7	79
AsAmIn168F06.b_O12	EX218785	BF	NO	NA	Yes	gtp-binding protein alphagna	623	10	1.0E-6.22411E-113	0.802	4	C:GO:0005834 P:GO:0007498 P:GO:0007186 F:GO:0003924	EC:3.6.5.1, EC:3.6.5.2, EC:3.6.5.3, EC:3.6.5.4,	2L	Minus	33,826,703-33,826,020	33,826,020-33,826,703	2	86	100	207
AsAmIn169C01.b_B01	EX218800	BF	NO	NA	No	---NA---	198	0	-	-	0		-	-	-	-	-	-	-	-	-
AsAmIn169E12.b_C23	EX218808	BF	NO	NA	No	---NA---	602	2	1.0E-9.39856E-55	0.57	0		-	-	-	-	-	-	-	-	-
AsAmIn169G03.b_D05	EX218814	BF	NO	NA	No	---NA---	164	0	-	-	0		-	-	-	-	-	-	-	-	-
AsAmIn169G04.b_D07	EX218815	BF	NO	NA	No	---NA---	113	0	-	-	0		-	-	-	-	-	-	-	-	-
AsAmIn170C02.b_F03	EX218836	BF	NO	NA	No	cg4966 cg4966-pb	683	9	1.0E-3.50938E-73	0.5044	0		-	-	-	-	-	-	-	-	-
AsAmIn170F05.b_G10	EX218850	BF	NO	NA	No	---NA---	378	0	-	-	0		-	-	-	-	-	-	-	-	-
AsAmIn170F08.b_G16	EX218852	BF	NO	NA	Yes	---NA---	631	2	1.0E-7.62719E-13	0.82	0		-	X	Minus	249,925,868-249,925,032	1,461,504-1,462,340	2	90.3	51	49
AsAmIn170H07.b_H14	EX218861	BF	NO	NA	Yes	---NA---	269	0	-	-	0		-	2L	Plus	16,541,271-16,840,987	16,541,271-16,840,987	2	90.5	27.5	24
AsAmIn171B01.b_I02	EX218866	BF	NO	NA	No	---NA---	703	0	-	-	0		-	-	-	-	-	-	-	-	-
AsAmIn171B05.b_I10	EX218869	BF	NO	NA	No	---NA---	108	0	-	-	0		-	-	-	-	-	-	-	-	-
AsAmIn171B10.b_I20	EX218872	BF	NO	NA	No	---NA---	226	0	-	-	0		-	-	-	-	-	-	-	-	-
AsAmIn171C04.b_J07	EX218875	BF	NO	NA	No	---NA---	187	0	-	-	0		-	-	-	-	-	-	-	-	-
AsAmIn171C05.b_J09	EX218876	BF	NO	NA	Yes	---NA---	371	10	1.0E-3.89276E-42	0.738	0		-	2L	Minus	10,821,523-10,821,317	10,821,317-10,821,523	1	87	55.8	68
AsAmIn171E12.b_K23	EX218890	BF	NO	NA	Yes	short-chain dehydrogenase	637	10	1.0E-6.55078E-44	0.713	1	C:GO:0005811		X	Minus	253,475,202-253,473,310	5,009,782-5,011,674	2	82	67.2	142
AsAmIn171F07.b_K14	EX218894	BF	NO	NA	Yes	cytochrome p450	545	10	1.0E-9.47487E-47	0.757	4	F:GO:0020037 F:GO:0004497 P:GO:0006118 F:GO:0005506		2R	Plus	85,688,838-85,689,226	36,324,513-36,324,901	1	80.5	71.4	125
AsAmIn171F11.b_K22	EX218898	BF	NO	NA	Yes	beta-tubulin cofactor d	612	10	1.0E-6.2076E-102	0.734	0		-	2L	Minus	3,470,379-3,469,769	3,469,769-3,470,379	1	81.8	99.8	203
AsAmIn171H05.b_L10	EX218904	BF	NO	NA	No	---NA---	155	0	-	-	0		-	-	-	-	-	-	-	-	-
AsAmIn172A10.b_M19	EX218910	BF	NO	NA	No	---NA---	543	0	-	-	0		-	-	-	-	-	-	-	-	-
AsAmIn172C03.b_N05	EX218919	BF	NO	NA	No	---NA---	230	0	-	-	0		-	-	-	-	-	-	-	-	-
AsAmIn172C04.b_N07	EX218920	BF	NO	NA	No	---NA---	111	0	-	-	0		-	-	-	-	-	-	-	-	-
AsAmIn172C08.b_N15	EX218923	BF	NO	NA	No	---NA---	296	0	-	-	0		-	-	-	-	-	-	-	-	-
AsAmIn172D04.b_N08	EX218926	BF	NO	NA	No	---NA---	105	0	-	-	0		-	-	-	-	-	-	-	-	-
AsAmIn173A12.b_A23	EX218955	BF	NO	NA	No	---NA---	147	0	-	-	0		-	-	-	-	-	-	-	-	-
AsAmIn173B11.b_A22	EX218961	BF	NO	NA	No	---NA---	108	0	-	-	0		-	-	-	-	-	-	-	-	-
AsAmIn173C03.b_B05	EX218964	BF	NO	NA	No	casps4 protein	258	10	1.0E-7.06588E-44	0.73	4	P:GO:0006915 F:GO:0030693 P:GO:0006508 C:GO:0008303		-	-	-	-	-	-	-	-
AsAmIn173E03.b_C05	EX218973	BF	NO	NA	No	---NA---	212	0	-	-	0		-	-	-	-	-	-	-	-	-
AsAmIn173F07.b_C14	EX218980	BF	NO	NA	Yes	---NA---	146	0	-	-	0		-	X	Plus	248,903,870-248,903,922	440,342-440,394	1	96.2	36.3	17
AsAmIn173G12.b_D23	EX218986	BF	NO	NA	No	---NA---	238	0	-	-	0		-	-	-	-	-	-	-	-	-
AsAmIn173H01.b_D02	EX218987	BF	NO	NA	No	---NA---	179	0	-	-	0		-	-	-	-	-	-	-	-	-
AsAmIn174A11.b_E21	EX218992	BF	NO	NA	No	---NA---	240	0	-	-	0		-	-	-	-	-	-	-	-	-
AsAmIn174D10.b_F20	EX219009	BF	NO	NA	Yes	---NA---	277	0	-	-	0		-	2L	Plus	35,666,367-35,666,440	35,666,367-35,666,440	1	89.2	26.7	24
AsAmIn174E01.b_G01	EX219012	BF	NO	NA	No	---NA---	183	0	-	-	0		-	-	-	-	-	-	-	-	-
AsAmIn174F08.b_G16	EX219020	BF	NO	NA	No	---NA---	326	0	-	-	0		-	-	-	-	-	-	-	-	-
AsAmIn174F09.b_G18	EX219021	BF	NO	NA	No	angiotensin-converting enzyme (dipeptidyl carboxypeptidase	128	8	1.0E-8.03126E-16	0.8088	0		-	-	-	-	-	-	-	-	-
AsAmIn174H07.b_H14	EX219033	BF	NO	NA	Yes	ubiquitin-activating enzyme e1	465	10	1.0E-1.0515E-47	0.683	0		-	3R	Minus	176,411,179-176,410,921	23,538,056-23,538,314	1	83.8	55.7	86
AsAmIn175D04.b_J08	EX219058	BF	NO	NA	Yes	mitochondrial ribosomal	611	10	1.0E-9.89981E-68	0.781	0		-	3R	Plus	162,987,720-162,988,223	10,114,855-10,115,358	1	82.9	81.5	166
AsAmIn175D09.b_J18	EX219060	BF	NO	NA	No	---NA---	271	0	-	-	0		-	-	-	-	-	-	-	-	-
AsAmIn175D12.b_J24	EX219063	BF	NO	NA	Yes	trypsin	573	10	1.0E-4.37073E-48	0.868	4	C:GO:0005576 P:GO:0007586 P:GO:0006508 F:GO:0004295	EC:3.4.21.4,	3R	Plus	161,500,604-161,508,515	8,627,739-8,635,650	3	86	89.5	171
AsAmIn175F01.b_K02	EX219066	BF	NO	NA	Yes	dihydrolipoamide acetyltransferase component of pyruvate dehydrogenase	671	10	1.0E-2.69529E-30	0.849	0		-	3R	Plus	156,493,317-156,493,596	3,620,452-3,620,731	2	90.7	30.4	66
AsAmIn175F04.b_K08	EX219067	BF	NO	NA	Yes	mitochondrial ribosomal	567	10	1.0E-7.37085E-48	0.684	0		-	2L	Plus	23,805,486-23,805,796	23,805,486-23,805,796	1	80.1	54.3	103
AsAmIn175F07.b_K14	EX219068	BF	NO	NA	No	---NA---	276	0	-	-	0		-	-	-	-	-	-	-	-	-
AsAmIn175F11.b_K22	EX219072	BF	NO	NA	Yes	heat shock 70 kda protein 4	181	1	1.0E-1.70661E-10	0.73	0		-	3L	Plus	112,152,796-112,152,891	1,243,366-1,243,461	1	97.9	53	32
AsAmIn175F12.b_K24	EX219073	BF	NO	NA	Yes	24 kda salivary protein	354	10	1.0E-2.95803E-18	0.711	0		-	X	Minus	250,005,747-250,005,570	1,542,042-1,542,219	1	86	50.3	59
AsAmIn176B09.b_M18	EX219100	BF	NO	NA	No	cytoplasmic linker associated protein 1	326	10	1.0E-2.41456E-28	0.648	0		-	-	-	-	-	-	-	-	-
AsAmIn176C08.b_N15	EX219105	BF	NO	NA	No	---NA---	137	0	-	-	0		-	-	-	-	-	-	-	-	-
AsAmIn176E04.b_O07	EX219113	BF	NO	NA	No	---NA---	146	0	-	-	0		-	-	-	-	-	-	-	-	-
AsAmIn176E12.b_O23	EX219119	BF	NO	NA	No	---NA---	118	0	-	-	0		-	-	-	-	-	-	-	-	-
AsAmIn176F06.b_O12	EX219121	BF	NO	NA	Yes	mitochondrial nadh-ubiquinone oxidoreductase 9 kda subunit-like protein	415	10	1.0E-3.44194E-27	0.757	0		-	2R	Plus	73,209,943-73,210,338	23,845,618-23,846,013	1	79	92	107
AsAmIn176H01.b_P02	EX219125	BF	NO	NA	No	tyrosine recombinase	483	10	1.0E-2.37672E-20	0.863	0		-	-	-	-	-	-	-	-	-
AsAmIn176H04.b_P08	EX219128	BF	NO	NA	No	mitochondrial dimethyladenosine transferase 1	189	10	1.0E-5.10081E-18	0.767	7	F:GO:0008649 F:GO:0003712 C:GO:0005759 P:GO:0006390 P:GO:0000154 C:GO:0005667 P:GO:0045449		-	-	-	-	-	-	-	-
AsAmIn177B11.b_B11	EX219139	BF	NO	NA	Yes	try1_anogaame: full=trypsin-1ame: full=antryp1 flags: precursor	543	10	1.0E-4.71732E-38	0.865	4	C:GO:0005576 P:GO:0007586 P:GO:0006508 F:GO:0004295	EC:3.4.21.4,	3R	Plus	161,500,604-161,508,515	8,627,739-8,635,650	3	84.4	87.7	157
AsAmIn177C04.b_C04	EX219140	BF	NO	NA	Yes	mitochondrial atp synthase epsilon chain	418	10	1.0E-4.48218E-19	0.877	5	F:GO:0046933 C:GO:0005739 P:GO:0015986 F:GO:0046961 C:GO:0045259	EC:3.6.3.14,	3R	Plus	189,136,038-189,136,284	36,263,173-36,263,419	2	85.6	43.1	59
AsAmIn177D11.b_D11	EX219149	BF	NO	NA	No	---NA---	279	0	-	-	0		-	-	-	-	-	-	-	-	-
AsAmIn177E05.b_E05	EX219153	BF	NO	NA	No	---NA---	341	0	-	-	0		-	-	-	-	-	-	-	-	-
AsAmIn177E11.b_E11	EX219158	BF	NO	NA	No	---NA---	137	0	-	-	0		-	-	-	-	-	-	-	-	-
AsAmIn177G10.b_G10	EX219169	BF	NO	NA	Yes	retinoid-inducible serine carboxypeptidase	257	10	1.0E-3.77408E-21	0.769	0		-	3L	Plus	135,658,503-135,658,660	24,749,073-24,749,230	1	84.8	61.5	52
AsAmIn178B05.b_B05	EX219180	BF	NO	NA	Yes	---NA---	694	10	1.0E-1.51708E-63	0.909	0		-	2L	Plus	49,329,465-49,329,737	49,329,465-49,329,737	2	85.1	26.1	60
AsAmIn178B07.b_B07	EX219181	BF	YES	ENSANGP00000014874	Yes	isoform a	673	10	1.0E-4.00502E-74	0.782	1	C:GO:0016021		X	Plus	253,782,511-253,783,053	5,318,983-5,319,525	2	87.9	65.1	146
AsAmIn178C05.b_C05	EX219184	BF	NO	NA	No	---NA---	250	0	-	-	0		-	-	-	-	-	-	-	-	-
AsAmIn178H09.b_H09	EX219197	BF	NO	NA	No	---NA---	399	0	-	-	0		-	-	-	-	-	-	-	-	-
AsAmIn179A11.b_A11	EX219204	BF	NO	NA	No	---NA---	442	0	-	-	0		-	-	-	-	-	-	-	-	-
AsAmIn179B06.b_B06	EX219206	BF	NO	NA	No	---NA---	588	0	-	-	0		-	-	-	-	-	-	-	-	-
AsAmIn179B09.b_B09	EX219208	BF	NO	NA	No	---NA---	236	0	-	-	0		-	-	-	-	-	-	-	-	-
AsAmIn179C02.b_C02	EX219210	BF	NO	NA	Yes	---NA---	158	0	-	-	0		-	2L	Plus	14,472,525-14,472,573	14,472,525-14,472,573	1	98	31	16
AsAmIn179C04.b_C04	EX219212	BF	NO	NA	Yes	---NA---	654	10	1.0E-4.75399E-61	0.839	0		-	2R	Plus	62,383,921-62,384,250	13,019,596-13,019,925	1	84.2	50.5	109
AsAmIn179E08.b_E08	EX219225	BF	NO	NA	Yes	alkaline phosphatase	666	10	1.0E-4.15251E-116	0.719	0		-	3L	Plus	131,674,684-131,675,135	20,765,254-20,765,705	1	82.1	67.9	150
AsAmIn179F09.b_F09	EX212536	BF	NO	NA	Yes	ubiquitin-like protein smt3	609	10	1.0E-9.33097E-42	0.956	1	P:GO:0006464		2R	Minus	58,165,345-58,165,073	8,800,748-8,801,020	1	87.9	44.8	91
AsAmIn180B11.b_B11	EX219242	BF	NO	NA	No	---NA---	158	0	-	-	0		-	-	-	-	-	-	-	-	-
AsAmIn180C09.b_C09	EX219245	BF	NO	NA	No	---NA---	411	0	-	-	0		-	-	-	-	-	-	-	-	-
AsAmIn180D09.b_D09	EX219249	BF	NO	NA	No	g12_anogaame: full=protein g12ame: full=ang12 flags: precursor	593	10	1.0E-5.45047E-60	0.758	1	F:GO:0005515		-	-	-	-	-	-	-	-
AsAmIn180E05.b_E05	EX219251	BF	NO	NA	No	---NA---	259	0	-	-	0		-	-	-	-	-	-	-	-	-
AsAmIn180G03.b_G03	EX219260	BF	NO	NA	Yes	isoform b	674	10	1.0E-3.49505E-94	0.661	3	C:GO:0005737 F:GO:0017089 F:GO:0051861	-	2R	Plus	53,548,168-53,548,842	4,183,843-4,184,517	4	84.5	67.1	151
AsAmIn180G06.b_G06	EX219262	BF	NO	NA	No	---NA---	142	0	-	-	0		-	-	-	-	-	-	-	-	-
AsAmIn181G06.b_G06	EX219301	BF	NO	NA	Yes	bromodomain-containing protein 8	636	10	1.0E-6.70529E-81	0.803	0		-	2R	Plus	93,705,432-93,705,899	44,341,107-44,341,574	1	88.9	73.6	155
AsAmIn181H03.b_H03	EX219306	BF	NO	NA	No	---NA---	596	0	-	-	0		-	-	-	-	-	-	-	-	-
AsAmIn181H04.b_H04	EX219307	BF	NO	NA	No	---NA---	108	0	-	-	0		-	-	-	-	-	-	-	-	-
AsAmIn181H08.b_H08	EX219309	BF	NO	NA	No	---NA---	414	0	-	-	0		-	-	-	-	-	-	-	-	-
AsAmIn181H09.b_H09	EX219310	BF	NO	NA	Yes	nitrilase and fragile histidine triad fusion proteinhit	623	10	1.0E-8.1744E-105	0.761	0		-	2R	Minus	88,429,387-88,428,771	39,064,446-39,065,062	1	82.2	99	198
AsAmIn182A05.b_A05	EX219314	BF	NO	NA	No	---NA---	302	0	-	-	0		-	-	-	-	-	-	-	-	-
AsAmIn182B04.b_B04	EX219318	BF	NO	NA	Yes	t-complex protein 1 subunit epsilon	694	10	1.0E-1.70995E-107	0.944	5	P:GO:0007052 C:GO:0005832 F:GO:0005524 F:GO:0051082 F:GO:0042623		3R	Plus	160,750,024-160,750,669	7,877,159-7,877,804	1	87.5	93.1	214
AsAmIn182B07.b_B07	EX219321	BF	NO	NA	Yes	transport protein sec61 subunit alpha 2	715	10	1.0E-4.04775E-131	0.99	5	P:GO:0065002 F:GO:0015450 C:GO:0016021 P:GO:0009306 C:GO:0009941		3R	Minus	181,082,822-181,082,108	28,209,243-28,209,957	1	90.9	100	238
AsAmIn182D07.b_D07	EX219332	BF	NO	NA	No	---NA---	207	0	-	-	0		-	-	-	-	-	-	-	-	-
AsAmIn182E04.b_E04	EX219337	BF	NO	NA	No	---NA---	316	0	-	-	0		-	-	-	-	-	-	-	-	-
AsAmIn182F01.b_F01	EX219342	BF	NO	NA	No	---NA---	145	0	-	-	0		-	-	-	-	-	-	-	-	-
AsAmIn182G07.b_G07	EX219350	BF	NO	NA	No	---NA---	720	0	-	-	0		-	-	-	-	-	-	-	-	-
AsAmIn183C03.b_C03	EX219365	BF	NO	NA	Yes	---NA---	133	0	-	-	0		-	3R	Minus	168,701,084-168,701,018	15,828,153-15,828,219	1	91	50.4	21
AsAmIn183C04.b_C04	EX219366	BF	NO	NA	Yes	trypsin	647	10	1.0E-1.74089E-68	0.906	4	C:GO:0005576 P:GO:0007586 P:GO:0006508 F:GO:0004295	EC:3.4.21.4,	3R	Plus	161,500,604-161,508,515	8,627,739-8,635,650	3	86.1	98.8	146
AsAmIn183F04.b_F04	EX219378	BF	NO	NA	Yes	chymotrypsin-like protein	664	10	1.0E-6.47149E-45	0.761	2	P:GO:0006508 F:GO:0004252	EC:3.4.21,	2R	Plus	50,643,341-50,644,262	1,279,016-1,279,937	2	83.4	87	144
AsAmIn183F07.b_F07	EX219379	BF	NO	NA	Yes	beta-galactosidase	676	10	1.0E-1.21115E-102	0.692	0		-	2R	Plus	64,045,763-64,046,522	14,681,438-14,682,197	3	84	91.4	191
AsAmIn183G12.b_G12	EX219385	BF	NO	NA	No	---NA---	158	0	-	-	0		-	-	-	-	-	-	-	-	-
AsAmIn184B05.b_B05	EX219394	BF	NO	NA	No	anionic trypsin-2	717	10	1.0E-6.94647E-30	0.711	0		-	-	-	-	-	-	-	-	-
AsAmIn184C06.b_C06	EX219401	BF	NO	NA	No	isoform a	372	10	1.0E-1.986E-46	0.85	4	F:GO:0004325 C:GO:0005743 P:GO:0006782 P:GO:0015994	EC:4.99.1.1,	-	-	-	-	-	-	-	-
AsAmIn184C11.b_C11	EX219404	BF	NO	NA	No	---NA---	428	0	-	-	0		-	-	-	-	-	-	-	-	-
AsAmIn184E02.b_E02	EX219407	BF	NO	NA	No	---NA---	124	0	-	-	0		-	-	-	-	-	-	-	-	-
AsAmIn184E07.b_E07	EX219410	BF	NO	NA	Yes	cytochrome p450	659	10	1.0E-8.70151E-87	0.725	4	F:GO:0020037 F:GO:0004497 P:GO:0006118 F:GO:0005506		2R	Minus	70,414,747-70,414,109	21,049,784-21,050,422	2	81.9	87.9	191
AsAmIn184E08.b_E08	EX219411	BF	NO	NA	No	---NA---	103	0	-	-	0		-	-	-	-	-	-	-	-	-
AsAmIn184G08.b_G08	EX219423	BF	NO	NA	No	---NA---	453	0	-	-	0		-	-	-	-	-	-	-	-	-
AsAmIn186G01.b_G01	EX219531	BF	NO	NA	No	leukotriene a-4 hydrolase	361	10	1.0E-2.22479E-42	0.882	6	P:GO:0019370 F:GO:0004179 P:GO:0006508 F:GO:0008270 P:GO:0006749 C:GO:0016020	EC:3.4.11.2,	-	-	-	-	-	-	-	-
AsAmIn186G02.b_G02	EX219532	BF	NO	NA	No	---NA---	723	0	-	-	0		-	-	-	-	-	-	-	-	-
AsAmIn186G06.b_G06	EX219535	BF	NO	NA	No	---NA---	326	0	-	-	0		-	-	-	-	-	-	-	-	-
AsAmIn186H01.b_H01	EX219537	BF	NO	NA	No	---NA---	221	0	-	-	0		-	-	-	-	-	-	-	-	-
AsAmIn186H07.b_H07	EX219541	BF	NO	NA	Yes	selenophosphate synthase	332	4	1.0E-7.23265E-17	0.76	0		-	3L	Plus	133,340,802-133,340,938	22,431,372-22,431,508	1	78.8	41.3	45
AsAmIn187A01.b_A01	EX219543	BF	NO	NA	Yes	cellular retinaldehyde-binding protein	681	10	1.0E-2.56674E-116	0.818	3	C:GO:0005622 P:GO:0006810 F:GO:0005215		3R	Plus	184,737,366-184,738,110	31,864,501-31,865,245	2	87.5	97.2	215
AsAmIn187C07.b_C07	EX219557	BF	NO	NA	No	---NA---	233	0	-	-	0		-	-	-	-	-	-	-	-	-
AsAmIn187D11.b_D11	EX219564	BF	NO	NA	Yes	---NA---	108	0	-	-	0		-	2L	Plus	4,402,601-4,402,702	4,402,601-4,402,702	1	84.8	97.2	18
AsAmIn187E02.b_E02	EX219566	BF	NO	NA	No	---NA---	217	0	-	-	0		-	-	-	-	-	-	-	-	-
AsAmIn187E05.b_E05	EX219567	BF	NO	NA	No	---NA---	486	0	-	-	0		-	-	-	-	-	-	-	-	-
AsAmIn188D09.b_D09	EX219624	BF	NO	NA	No	---NA---	126	0	-	-	0		-	-	-	-	-	-	-	-	-
AsAmIn188E10.b_E10	EX219632	BF	NO	NA	No	---NA---	500	10	1.0E-2.43284E-47	0.785	0		-	-	-	-	-	-	-	-	-
AsAmIn188F01.b_F01	EX219633	BF	NO	NA	Yes	cdc42 protein	620	10	1.0E-2.70276E-76	0.994	28	P:GO:0007411 P:GO:0046664 P:GO:0008360 F:GO:0005515 P:GO:0007179 P:GO:0030866 P:GO:0030031 P:GO:0007349 P:GO:0046843 P:GO:0048813 C:GO:0016028 F:GO:0005525 P:GO:0030041 P:GO:0006911 P:GO:0035099 P:GO:0007254 P:GO:0042060 P:GO:0007264 P:GO:0007015 C:GO:0005622 P:GO:0007396 P:GO:0045860 P:GO:0035318 P:GO:0030011 P:GO:0045185 C:GO:0005912 F:GO:0003924 P:GO:0050770	EC:3.6.5.1, EC:3.6.5.2, EC:3.6.5.3, EC:3.6.5.4,	2R	Minus	70,790,398-70,789,771	21,425,446-21,426,073	3	92.1	73.1	150
AsAmIn188G04.b_G04	EX219645	BF	NO	NA	No	---NA---	560	5	1.0E-1.97913E-34	0.596	0		-	-	-	-	-	-	-	-	-
AsAmIn189A08.b_A15	EX219667	BF	NO	NA	Yes	---NA---	676	10	1.0E-1.09037E-119	0.896	2	F:GO:0003824 P:GO:0008152		3L	Plus	144,805,773-144,806,448	33,896,343-33,897,018	1	86.1	100	225
AsAmIn189B06.b_A12	EX219672	BF	NO	NA	No	---NA---	599	0	-	-	0		-	-	-	-	-	-	-	-	-
AsAmIn189D11.b_B22	EX219681	BF	NO	NA	Yes	syntaxin 13	692	10	1.0E-9.51512E-26	0.771	10	P:GO:0007269 P:GO:0007110 F:GO:0005484 C:GO:0005886 P:GO:0007140 P:GO:0007067 P:GO:0000281 P:GO:0016192 P:GO:0007143 C:GO:0005622		3L	Plus	143,406,871-143,407,221	32,497,441-32,497,791	2	90.6	38.6	87
AsAmIn189E06.b_C11	EX219684	BF	NO	NA	No	---NA---	110	0	-	-	0		-	-	-	-	-	-	-	-	-
AsAmIn189F01.b_C02	EX219689	BF	NO	NA	No	eukaryotic translation initiation factor 4 gamma 3	506	10	1.0E-6.31382E-30	0.662	0		-	-	-	-	-	-	-	-	-
AsAmIn189H06.b_D12	EX219698	BF	NO	NA	Yes	---NA---	106	0	-	-	0		-	UNKN	Minus	237,079,011-237,078,909	31,005,360-31,005,462	1	94.2	97.2	34
AsAmIn190C02.b_F03	EX219717	BF	NO	NA	Yes	ribonuclease uk114	663	10	1.0E-2.27831E-66	0.824	0		-	2L	Plus	14,114,694-14,115,487	14,114,694-14,115,487	3	89.7	66.2	139
AsAmIn190D05.b_F10	EX219721	BF	NO	NA	No	---NA---	142	0	-	-	0		-	-	-	-	-	-	-	-	-
AsAmIn190H04.b_H08	EX219736	BF	NO	NA	No	---NA---	611	0	-	-	0		-	-	-	-	-	-	-	-	-
AsAmIn191A03.b_I05	EX219740	BF	NO	NA	Yes	phosphoenolpyruvate carboxykinase	698	10	1.0E-1.95306E-135	0.888	0		-	2R	Plus	85,837,672-85,838,369	36,473,347-36,474,044	1	88.3	100	232
AsAmIn191B03.b_I06	EX219745	BF	NO	NA	No	---NA---	714	0	-	-	0		-	-	-	-	-	-	-	-	-
AsAmIn191B04.b_I08	EX219746	BF	NO	NA	No	---NA---	619	0	-	-	0		-	-	-	-	-	-	-	-	-
AsAmIn191B07.b_I14	EX219747	BF	NO	NA	Yes	aldehyde dehydrogenase	275	10	1.0E-1.60305E-32	0.869	0		-	2R	Minus	89,518,941-89,518,629	40,154,304-40,154,616	2	92.1	78.2	69
AsAmIn191D04.b_J08	EX219758	BF	NO	NA	No	tropomyosin invertebrate	447	10	1.0E-9.58214E-9	0.916	0		-	-	-	-	-	-	-	-	-
AsAmIn191D05.b_J10	EX219759	BF	NO	NA	No	---NA---	203	0	-	-	0		-	-	-	-	-	-	-	-	-
AsAmIn192B01.b_M02	EX219782	BF	NO	NA	No	---NA---	147	0	-	-	0		-	-	-	-	-	-	-	-	-
AsAmIn192B02.b_M04	EX212694	BF	NO	NA	Yes	d-3-phosphoglycerate dehydrogenase	711	10	1.0E-5.84933E-98	0.914	3	F:GO:0016616 P:GO:0008152 F:GO:0051287	EC:1.1.1,	3R	Minus	172,290,131-172,285,501	19,412,636-19,417,266	4	89.5	91.4	216
AsAmIn192C03.b_N05	EX212604	BF	NO	NA	No	oxidase peroxidase	677	10	1.0E-2.07896E-78	0.62	4	F:GO:0020037 P:GO:0006118 P:GO:0006979 F:GO:0004601	-	-	-	-	-	-	-	-	-
AsAmIn192C05.b_N09	EX219789	BF	NO	NA	Yes	alcohol dehydrogenase	625	10	1.0E-5.34897E-104	0.885	4	F:GO:0008270 F:GO:0003939 P:GO:0006000 P:GO:0006013	EC:1.1.1.14,	2R	Plus	89,707,553-89,708,139	40,343,228-40,343,814	1	86.4	93.9	196
AsAmIn192C11.b_N21	EX219793	BF	NO	NA	No	mevalonate kinase	747	10	1.0E-7.6427E-75	0.566	0		-	-	-	-	-	-	-	-	-
AsAmIn192D03.b_N06	EX219795	BF	NO	NA	No	---NA---	700	0	-	-	0		-	-	-	-	-	-	-	-	-
AsAmIn192D04.b_N08	EX219796	BF	NO	NA	Yes	trypsin	634	10	1.0E-1.20638E-74	0.928	4	C:GO:0005576 P:GO:0007586 P:GO:0006508 F:GO:0004295	EC:3.4.21.4,	3R	Plus	161,508,067-161,508,515	8,635,202-8,635,650	1	85.7	70.8	146
AsAmIn192G01.b_P01	EX219810	BF	NO	NA	No	---NA---	554	0	-	-	0		-	-	-	-	-	-	-	-	-
AsAmIn192G09.b_P17	EX219812	BF	NO	NA	Yes	leukotriene a-4 hydrolase	672	10	1.0E-8.79896E-122	0.82	6	P:GO:0019370 F:GO:0004179 P:GO:0006508 F:GO:0008270 P:GO:0006749 C:GO:0016020	EC:3.4.11.2,	3R	Minus	198,060,820-198,060,000	45,187,135-45,187,955	3	86.1	99.9	224
AsAmIn193D07.b_D07	EX219840	BF	NO	NA	Yes	nbp2b protein	744	10	1.0E-4.98116E-26	0.819	0		-	X	Minus	256,079,118-256,077,543	7,614,015-7,615,590	2	81.1	29.8	71
AsAmIn193E04.b_E04	EX219846	BF	NO	NA	No	---NA---	191	0	-	-	0		-	-	-	-	-	-	-	-	-
AsAmIn193G05.b_G05	EX219858	BF	NO	NA	No	---NA---	723	0	-	-	0		-	-	-	-	-	-	-	-	-
AsAmIn194B02.b_B02	EX219874	BF	NO	NA	No	---NA---	343	10	1.0E-1.21841E-11	0.681	0		-	-	-	-	-	-	-	-	-
AsAmIn194D01.b_D01	EX219885	BF	NO	NA	No	---NA---	225	0	-	-	0		-	-	-	-	-	-	-	-	-
AsAmIn194D04.b_D04	EX219886	BF	NO	NA	No	---NA---	208	0	-	-	0		-	-	-	-	-	-	-	-	-
AsAmIn194F03.b_F03	EX219895	BF	NO	NA	No	---NA---	125	0	-	-	0		-	-	-	-	-	-	-	-	-
AsAmIn194H04.b_H04	EX219906	BF	NO	NA	No	---NA---	216	0	-	-	0		-	-	-	-	-	-	-	-	-
AsAmIn195B06.b_B06	EX219918	BF	NO	NA	Yes	dynactin subunit p25	701	10	1.0E-1.53149E-95	0.928	4	P:GO:0007018 F:GO:0008415 C:GO:0005869 P:GO:0042967		3R	Minus	156,895,388-156,894,736	4,021,871-4,022,523	2	88.2	83.3	187
AsAmIn195C12.b_C12	EX219929	BF	NO	NA	No	---NA---	109	0	-	-	0		-	-	-	-	-	-	-	-	-
AsAmIn195D02.b_D02	EX219930	BF	NO	NA	Yes	---NA---	436	0	-	-	0		-	3R	Plus	196,681,194-196,687,209	43,808,329-43,814,344	5	79.8	71.6	49
AsAmIn195D05.b_D05	EX219933	BF	NO	NA	No	mitochondrial ribosomal protein s7	232	10	1.0E-2.04551E-27	0.894	5	C:GO:0005763 F:GO:0003735 F:GO:0003723 C:GO:0022627 P:GO:0042254		-	-	-	-	-	-	-	-
AsAmIn195E03.b_E03	EX219940	BF	NO	NA	No	---NA---	730	0	-	-	0		-	-	-	-	-	-	-	-	-
AsAmIn195F04.b_F04	EX219947	BF	NO	NA	Yes	---NA---	133	0	-	-	0		-	2R	Minus	62,509,747-62,509,706	13,145,381-13,145,422	1	95.2	31.6	14
AsAmIn195F08.b_F08	EX219948	BF	NO	NA	Yes	calcineurin b subunit	669	10	1.0E-4.35059E-97	0.923	0		-	2R	Minus	58,849,319-58,848,104	9,483,779-9,484,994	2	90.9	80.9	180
AsAmIn195G04.b_G04	EX219952	BF	NO	NA	No	---NA---	682	0	-	-	0		-	-	-	-	-	-	-	-	-
AsAmIn196F09.b_F09	EX219985	BF	NO	NA	Yes	---NA---	139	0	-	-	0		-	2L	Minus	48,607,933-48,607,876	48,607,876-48,607,933	1	89.7	41.7	19
AsAmIn196G12.b_G12	EX219990	BF	NO	NA	No	---NA---	286	0	-	-	0		-	-	-	-	-	-	-	-	-
AsAmIn196H05.b_H05	EX219991	BF	NO	NA	No	---NA---	112	0	-	-	0		-	-	-	-	-	-	-	-	-
AsAmIn196H09.b_H09	EX219993	BF	NO	NA	No	---NA---	284	0	-	-	0		-	-	-	-	-	-	-	-	-
AsAmIn197B09.b_A18	EX220006	BF	NO	NA	Yes	gcn5-related n-acetyltransferase	661	10	1.0E-1.12088E-57	0.578	6	F:GO:0004145 F:GO:0008415 F:GO:0016740 P:GO:0008152 F:GO:0008080 C:GO:0005575	-	2R	Plus	67,422,759-67,424,603	18,058,434-18,060,278	3	78.4	77.9	175
AsAmIn197D04.b_B08	EX220012	BF	NO	NA	Yes	---NA---	117	0	-	-	0		-	2R	Plus	50,928,623-50,928,713	1,564,298-1,564,388	1	89	77.8	29
AsAmIn197H07.b_D14	EX220030	BF	NO	NA	No	---NA---	402	0	-	-	0		-	-	-	-	-	-	-	-	-
AsAmIn198A07.b_E13	EX220035	BF	NO	NA	No	---NA---	124	0	-	-	0		-	-	-	-	-	-	-	-	-
AsAmIn198C07.b_F13	EX220047	BF	NO	NA	Yes	holocytochrome c synthetase	152	2	1.0E-3.54137E-19	0.845	3	F:GO:0004408 C:GO:0005739 P:GO:0015994	EC:4.4.1.17,	2R	Minus	93,661,390-93,661,239	44,296,914-44,297,065	1	82.2	100	50
AsAmIn198F05.b_G10	EX220060	BF	NO	NA	No	---NA---	395	0	-	-	0		-	-	-	-	-	-	-	-	-
AsAmIn198G02.b_H03	EX220065	BF	NO	NA	No	---NA---	154	0	-	-	0		-	-	-	-	-	-	-	-	-
AsAmIn198G07.b_H13	EX220067	BF	NO	NA	No	---NA---	259	0	-	-	0		-	-	-	-	-	-	-	-	-
AsAmIn198H04.b_H08	EX220071	BF	NO	NA	Yes	general transcription factor iih subunit 5	236	10	1.0E-3.0629E-15	0.94	0		-	3R	Plus	155,000,337-155,000,602	2,127,472-2,127,737	2	84.1	82.6	45
AsAmIn199F11.b_K22	EX220099	BF	NO	NA	Yes	---NA---	404	0	-	-	0		-	2R	Minus	60,635,828-60,635,543	11,271,218-11,271,503	1	69.2	72	12
AsAmIn199G01.b_L01	EX220101	BF	NO	NA	No	---NA---	249	0	-	-	0		-	-	-	-	-	-	-	-	-
AsAmIn199G11.b_L21	EX220106	BF	NO	NA	Yes	---NA---	601	8	1.0E-3.25658E-15	0.625	0		-	2R	Minus	103,612,243-103,163,841	53,799,516-54,247,918	3	82.3	85.2	86
AsAmIn199H01.b_L02	EX220108	BF	NO	NA	No	---NA---	100	0	-	-	0		-	-	-	-	-	-	-	-	-
AsAmIn200C05.b_N09	EX220124	BF	NO	NA	No	---NA---	240	0	-	-	0		-	-	-	-	-	-	-	-	-
AsAmIn200E03.b_O05	EX220136	BF	NO	NA	No	---NA---	201	0	-	-	0		-	-	-	-	-	-	-	-	-
AsAmIn201B02.b_B02	EX220152	BF	NO	NA	No	thioester-containing protein 3	125	2	1.0E-2.26539E-18	0.97	0		-	-	-	-	-	-	-	-	-
AsAmIn201C10.b_C10	EX220156	BF	NO	NA	Yes	sugar transporter	656	10	1.0E-1.09725E-65	0.743	0		-	3R	Minus	155,078,293-155,077,733	2,204,868-2,205,428	1	79.9	85.5	187
AsAmIn201C12.b_C12	EX220157	BF	NO	NA	No	---NA---	462	0	-	-	0		-	-	-	-	-	-	-	-	-
AsAmIn201F11.b_F11	EX220167	BF	NO	NA	Yes	trypsin 1	565	10	1.0E-2.84846E-36	0.831	4	C:GO:0005576 P:GO:0007586 P:GO:0006508 F:GO:0004295	EC:3.4.21.4,	3R	Plus	161,500,603-161,508,515	8,627,738-8,635,650	3	86.1	88.1	166
AsAmIn202G02.b_G02	EX220188	BF	NO	NA	Yes	---NA---	522	3	1.0E-7.75749E-37	0.72	0		-	2L	Plus	30,841,909-30,842,248	30,841,909-30,842,248	2	85	49.8	86
AsAmIn203A04.b_A04	EX220191	BF	NO	NA	No	pyrroline-5-carboxylate reductase	663	10	1.0E-1.80691E-71	0.754	3	F:GO:0004735 P:GO:0006525 P:GO:0006561	EC:1.5.1.2,	-	-	-	-	-	-	-	-
AsAmIn203E08.b_E08	EX220217	BF	NO	NA	No	---NA---	633	0	-	-	0		-	-	-	-	-	-	-	-	-
AsAmIn204C05.b_C05	EX220232	BF	NO	NA	Yes	26s proteasome subunit s9	706	10	1.0E-8.07735E-76	0.877	0		-	2R	Plus	54,414,129-54,414,655	5,049,804-5,050,330	1	86.2	75.1	148
AsAmIn204C10.b_C10	EX220234	BF	NO	NA	Yes	nadh-ubiquinone oxidoreductase ashi subunit	682	10	1.0E-6.37655E-83	0.811	4	P:GO:0006120 C:GO:0005747 F:GO:0003954 P:GO:0006118	EC:1.6.99.3,	2R	Minus	63,377,214-63,376,469	14,012,144-14,012,889	2	78.5	97.9	145
AsAmIn204E06.b_E06	EX220240	BF	NO	NA	No	---NA---	265	0	-	-	0		-	-	-	-	-	-	-	-	-
AsAmIn204F12.b_F12	EX220247	BF	NO	NA	No	---NA---	114	0	-	-	0		-	-	-	-	-	-	-	-	-
AsAmIn205B06.b_B06	EX220265	BF	NO	NA	No	---NA---	676	0	-	-	0		-	-	-	-	-	-	-	-	-
AsAmIn205C01.b_C01	EX220270	BF	NO	NA	No	---NA---	205	0	-	-	0		-	-	-	-	-	-	-	-	-
AsAmIn205E11.b_E11	EX220284	BF	NO	NA	No	---NA---	618	0	-	-	0		-	-	-	-	-	-	-	-	-
AsAmIn205G10.b_G10	EX220293	BF	NO	NA	Yes	signal peptidase 18 kda subunit	690	10	1.0E-6.44774E-99	0.929	0		-	2R	Plus	81,324,747-81,325,600	31,960,422-31,961,275	3	83.3	99.7	181
AsAmIn206B03.b_B03	EX220306	BF	NO	NA	No	---NA---	616	0	-	-	0		-	-	-	-	-	-	-	-	-
AsAmIn206B09.b_B09	EX220310	BF	NO	NA	No	---NA---	328	0	-	-	0		-	-	-	-	-	-	-	-	-
AsAmIn206C01.b_C01	EX220313	BF	NO	NA	Yes	---NA---	644	10	1.0E-3.36148E-72	0.655	0		-	3R	Minus	173,152,037-173,151,836	20,278,971-20,279,172	1	83.7	31.4	67
AsAmIn206C03.b_C03	EX220314	BF	NO	NA	Yes	---NA---	670	10	1.0E-3.3505E-89	0.788	4	P:GO:0045454 F:GO:0009055 F:GO:0015035 P:GO:0006118		2R	Plus	86,830,336-86,831,134	37,466,011-37,466,809	3	79	96.9	202
AsAmIn206C04.b_C04	EX220315	BF	NO	NA	Yes	pyruvate kinase	659	10	1.0E-1.6944E-98	0.924	0		-	2R	Minus	107,611,229-107,610,412	58,246,087-58,246,904	2	86.5	99.2	218
AsAmIn206C08.b_C08	EX220316	BF	NO	NA	No	---NA---	297	0	-	-	0		-	-	-	-	-	-	-	-	-
AsAmIn206D02.b_D02	EX220319	BF	NO	NA	Yes	---NA---	714	4	1.0E-2.29154E-25	0.96	0		-	2R	Minus	52,248,141-52,247,515	2,883,190-2,883,816	2	86.2	77	180
AsAmIn206F03.b_F03	EX220327	BF	NO	NA	No	---NA---	203	0	-	-	0		-	-	-	-	-	-	-	-	-
AsAmIn207A03.b_A03	EX220345	BF	NO	NA	Yes	mitochondrial thioredoxin 2	404	10	1.0E-1.85885E-20	0.867	6	P:GO:0045454 F:GO:0009055 C:GO:0005739 F:GO:0015035 P:GO:0006662 P:GO:0006118		2L	Plus	44,269,442-44,269,604	44,269,442-44,269,604	1	87.7	40.3	54
AsAmIn207A04.b_A04	EX220346	BF	NO	NA	Yes	mitochondrial processing peptidase beta subunit	590	10	1.0E-2.16524E-85	0.856	12	F:GO:0008121 F:GO:0008270 C:GO:0005750 F:GO:0004222 P:GO:0006508 P:GO:0006122 P:GO:0016485 C:GO:0017087 C:GO:0005811 P:GO:0006118 P:GO:0015992 N:GO:0045285	EC:1.10.2.2, EC:3.4.24,	2L	Plus	17,031,609-17,032,098	17,031,609-17,032,098	1	89	83.1	162
AsAmIn207B02.b_B02	EX220350	BF	NO	NA	Yes	elongation factor 1-gamma	539	10	1.0E-4.78518E-80	0.807	3	F:GO:0003746 C:GO:0005840 P:GO:0006448		X	Minus	265,177,956-265,177,433	16,713,905-16,714,428	1	84.2	97.2	174
AsAmIn207B07.b_B07	EX220353	BF	NO	NA	Yes	dna-directed rna polymerase ii 16 kda polypeptide	610	10	1.0E-1.38369E-61	0.897	18	F:GO:0003899 F:GO:0030528 F:GO:0008270 C:GO:0005665 F:GO:0003677 C:GO:0005700 F:GO:0005515 F:GO:0000166 C:GO:0005671 P:GO:0042789 P:GO:0035065 F:GO:0004402 C:GO:0043189 C:GO:0005730 P:GO:0006144 P:GO:0006206 P:GO:0045449 P:GO:0042967	EC:2.7.7.6, EC:2.3.1.48,	2R	Minus	51,017,215-51,016,638	1,652,313-1,652,890	3	87.3	69.5	140
AsAmIn207C03.b_C03	EX220355	BF	NO	NA	Yes	---NA---	624	10	1.0E-1.09669E-56	0.75	0		-	2R	Minus	89,880,089-89,879,391	40,515,066-40,515,764	3	87	68.9	119
AsAmIn207D07.b_D07	EX220363	BF	NO	NA	Yes	lactoylglutathione lyase	169	0	-	-	0		-	3L	Minus	148,309,655-148,309,566	37,400,136-37,400,225	1	91.1	53.3	29
AsAmIn207F01.b_F01	EX220370	BF	NO	NA	No	antioxidant enzyme	528	10	1.0E-2.00176E-19	0.891	2	P:GO:0030001 F:GO:0046872		-	-	-	-	-	-	-	-
AsAmIn207G05.b_G05	EX220377	BF	NO	NA	No	---NA---	359	0	-	-	0		-	-	-	-	-	-	-	-	-
AsAmIn207G06.b_G06	EX220378	BF	NO	NA	Yes	cornichon protein	234	10	1.0E-1.36567E-39	0.91	12	P:GO:0008314 P:GO:0007350 P:GO:0046843 P:GO:0008069 P:GO:0045450 P:GO:0045451 F:GO:0005515 P:GO:0006888 P:GO:0030722 P:GO:0007242 P:GO:0008104 C:GO:0005887		3R	Plus	175,246,054-175,246,485	22,373,189-22,373,620	3	89.7	99.1	77
AsAmIn207G07.b_G07	EX220379	BF	NO	NA	No	---NA---	213	0	-	-	0		-	-	-	-	-	-	-	-	-
AsAmIn208B12.b_B12	EX220390	BF	NO	NA	Yes	trypsin	662	10	1.0E-3.95013E-95	0.744	4	C:GO:0005576 P:GO:0007586 P:GO:0006508 F:GO:0004295	EC:3.4.21.4,	3R	Plus	161,500,604-161,508,440	8,627,739-8,635,575	3	85.4	99.8	221
AsAmIn208D09.b_D09	EX220399	BF	NO	NA	No	---NA---	614	0	-	-	0		-	-	-	-	-	-	-	-	-
AsAmIn209C11.b_C11	EX220431	BF	NO	NA	Yes	tetraspanin 3a cg10742-pa	629	10	1.0E-3.36645E-29	0.901	0		-	2R	Minus	67,594,346-67,594,090	18,229,765-18,230,021	1	87.5	40.9	86
AsAmIn209E11.b_E11	EX220444	BF	NO	NA	No	---NA---	364	0	-	-	0		-	-	-	-	-	-	-	-	-
AsAmIn209G05.b_G05	EX220452	BF	NO	NA	No	---NA---	407	0	-	-	0		-	-	-	-	-	-	-	-	-
AsAmIn209G10.b_G10	EX220454	BF	NO	NA	No	---NA---	618	1	1.0E-1.46123E-13	0.62	2	F:GO:0003676 F:GO:0000166	-	-	-	-	-	-	-	-	-
AsAmIn211A02.b_A02	EX220477	BF	NO	NA	Yes	60s ribosomal protein l35	622	10	1.0E-7.46938E-21	0.747	1	C:GO:0005622		2R	Plus	53,570,893-53,571,331	4,206,568-4,207,006	1	88.6	66.4	123
AsAmIn211A12.b_A12	EX220481	BF	NO	NA	No	cysteine-rich venom protein	418	10	1.0E-2.36018E-44	0.714	0		-	-	-	-	-	-	-	-	-
AsAmIn211C04.b_C04	EX220491	BF	NO	NA	No	---NA---	452	0	-	-	0		-	-	-	-	-	-	-	-	-
AsAmIn211D05.b_D05	EX220501	BF	NO	NA	Yes	udp-glucuronosyltransferase 2b18	645	10	1.0E-5.74183E-96	0.702	0		-	2R	Minus	69,262,297-69,261,590	19,897,265-19,897,972	2	83.9	99.2	213
AsAmIn211E12.b_E12	EX220504	BF	NO	NA	Yes	5,10-methylenetetrahydrofolate reductase	709	10	1.0E-2.0638E-87	0.619	3	P:GO:0006555 F:GO:0004489 P:GO:0046653	EC:1.5.1.20,	2L	Minus	46,844,943-46,844,330	46,844,330-46,844,943	1	71.7	86.2	205
AsAmIn211H10.b_H10	EX220521	BF	NO	NA	No	---NA---	126	0	-	-	0		-	-	-	-	-	-	-	-	-
AsAmIn212A06.b_A06	EX220526	BF	NO	NA	No	---NA---	407	0	-	-	0		-	-	-	-	-	-	-	-	-
AsAmIn212B04.b_B04	EX220532	BF	NO	NA	No	---NA---	311	0	-	-	0		-	-	-	-	-	-	-	-	-
AsAmIn212B07.b_B07	EX220534	BF	NO	NA	Yes	thioester-containing protein (agap008364-pa)	583	10	1.0E-5.40258E-41	0.65	3	F:GO:0004866 F:GO:0005515 C:GO:0005576	-	3R	Minus	162,950,838-162,934,869	10,062,004-10,077,973	2	76.7	81.8	159
AsAmUn001D08.b	EX220596	SF	NO	NA	No	---NA---	398	0	-	-	0		-	-	-	-	-	-	-	-	-
AsAmUn003A08.b	EX220603	SF	YES	ENSANGP00000011626	Yes	cop9 complex subunit 7a	305	10	1.0E-6.71508E-47	0.876	0		-	3L	Plus	152,631,850-152,632,127	41,722,420-41,722,697	1	85.3	91.1	93
AsAmUn003F05.b	EX220606	SF	NO	NA	Yes	globin 1	373	1	1.0E-2.6119E-22	0.94	0		-	3L	Plus	126,737,412-126,737,533	15,827,982-15,828,103	1	86.9	32.7	38
AsAmUn003G04.b	EX220609	SF	NO	NA	No	survival motor neuron protein	107	9	1.0E-8.78768E-10	0.8933	4	C:GO:0005737 F:GO:0003723 C:GO:0005634 P:GO:0000245		-	-	-	-	-	-	-	-
AsAmUn004C04.b	EX220617	SF	NO	NA	No	---NA---	143	0	-	-	0		-	-	-	-	-	-	-	-	-
AsAmUn004F02.b	EX220623	SF	NO	NA	Yes	carboxylesterase	408	10	1.0E-6.25211E-69	0.728	0		-	2L	Plus	20,290,328-20,290,732	20,290,328-20,290,732	1	84.2	99.3	134
AsAmUn006B02.b	EX220634	SF	NO	NA	No	---NA---	188	0	-	-	0		-	-	-	-	-	-	-	-	-
AsAmUn006B10.b	EX220636	SF	NO	NA	No	---NA---	492	0	-	-	0		-	-	-	-	-	-	-	-	-
AsAmUn006C01.b	EX220637	SF	NO	NA	No	---NA---	122	0	-	-	0		-	-	-	-	-	-	-	-	-
AsAmUn006D08.b	EX220642	SF	NO	NA	Yes	---NA---	337	3	1.0E-2.80975E-29	0.93	0		-	2R	Minus	56,185,656-56,185,444	6,821,119-6,821,331	1	85.9	63.2	65
AsAmUn006D11.b	EX220644	SF	NO	NA	No	---NA---	351	0	-	-	0		-	-	-	-	-	-	-	-	-
AsAmUn006G02.b	EX220648	SF	NO	NA	No	---NA---	300	0	-	-	0		-	-	-	-	-	-	-	-	-
AsAmUn006G09.b	EX220652	SF	NO	NA	Yes	39s ribosomal proteinmitochondrial	522	10	1.0E-7.43511E-72	0.913	0		-	3L	Minus	128,883,651-128,883,181	17,973,751-17,974,221	1	80.9	90.2	152
AsAmUn006H02.b	EX220656	SF	NO	NA	No	---NA---	253	0	-	-	0		-	-	-	-	-	-	-	-	-
AsAmUn006H10.b	EX220659	SF	NO	NA	No	---NA---	364	0	-	-	0		-	-	-	-	-	-	-	-	-
AsAmUn007C03.b	EX220670	SF	NO	NA	No	---NA---	546	0	-	-	0		-	-	-	-	-	-	-	-	-
AsAmUn007D08.b	EX220676	SF	NO	NA	No	---NA---	390	0	-	-	0		-	-	-	-	-	-	-	-	-
AsAmUn007E07.b	EX220681	SF	NO	NA	No	---NA---	419	0	-	-	0		-	-	-	-	-	-	-	-	-
AsAmUn007F02.b	EX220685	SF	NO	NA	No	cytochrome c1 heme lyase	341	0	-	-	0		-	-	-	-	-	-	-	-	-
AsAmUn007F06.b	EX220688	SF	NO	NA	No	---NA---	440	0	-	-	0		-	-	-	-	-	-	-	-	-
AsAmUn008A05.b	EX220700	SF	NO	NA	No	---NA---	295	0	-	-	0		-	-	-	-	-	-	-	-	-
AsAmUn008B04.b	EX220707	SF	NO	NA	No	---NA---	251	0	-	-	0		-	-	-	-	-	-	-	-	-
AsAmUn008B09.b	EX220711	SF	NO	NA	No	---NA---	135	0	-	-	0		-	-	-	-	-	-	-	-	-
AsAmUn008C09.b	EX220720	SF	NO	NA	No	---NA---	492	10	1.0E-4.84128E-32	0.722	0		-	-	-	-	-	-	-	-	-
AsAmUn008C11.b	EX220722	SF	NO	NA	No	---NA---	229	0	-	-	0		-	-	-	-	-	-	-	-	-
AsAmUn008D01.b	EX220724	SF	NO	NA	No	---NA---	352	0	-	-	0		-	-	-	-	-	-	-	-	-
AsAmUn008D06.b	EX220726	SF	NO	NA	No	med6_anogaame: full=mediator of rna polymerase ii transcription subunit 6ame: full=mediator complex subunit 6	200	1	1.0E-4.58458E-11	0.81	3	F:GO:0030528 C:GO:0005634 P:GO:0006355		-	-	-	-	-	-	-	-
AsAmUn008E04.b	EX220733	SF	NO	NA	Yes	troponininvertebrate	463	10	1.0E-1.67384E-82	0.99	0		-	2R	Plus	69,892,110-69,893,678	20,527,785-20,529,353	5	97.4	100	154
AsAmUn008E10.b	EX220737	SF	NO	NA	No	---NA---	481	0	-	-	0		-	-	-	-	-	-	-	-	-
AsAmUn008F04.b	EX220740	SF	NO	NA	No	---NA---	393	0	-	-	0		-	-	-	-	-	-	-	-	-
AsAmUn008G02.b	EX220747	SF	NO	NA	Yes	guanine nucleotide exchange factor	398	10	1.0E-6.21199E-32	0.928	3	P:GO:0035023 F:GO:0005089 P:GO:0043087		2L	Minus	46,639,363-46,638,996	46,638,996-46,639,363	2	78.8	66.3	98
AsAmUn008G04.b	EX220749	SF	NO	NA	Yes	---NA---	396	0	-	-	0		-	2R	Minus	68,055,326-68,055,120	18,690,795-18,691,001	1	82	53.3	35
AsAmUn008G08.b	EX220751	SF	NO	NA	No	---NA---	498	0	-	-	0		-	-	-	-	-	-	-	-	-
AsAmUn008H04.b	EX220759	SF	NO	NA	No	homeobox protein	451	10	1.0E-2.54819E-62	0.673	2	F:GO:0003677 P:GO:0048813		-	-	-	-	-	-	-	-
AsAmUn009A04.b	EX220766	SF	NO	NA	Yes	translation initiation factor	508	10	1.0E-4.17097E-55	0.848	0		-	3R	Minus	202,831,451-202,831,038	49,958,173-49,958,586	1	86	81.3	138
AsAmUn009A06.b	EX220768	SF	NO	NA	No	---NA---	361	0	-	-	0		-	-	-	-	-	-	-	-	-
AsAmUn009A09.b	EX220770	SF	NO	NA	No	---NA---	163	0	-	-	0		-	-	-	-	-	-	-	-	-
AsAmUn009B07.b	EX220774	SF	NO	NA	No	---NA---	460	0	-	-	0		-	-	-	-	-	-	-	-	-
AsAmUn009B09.b	EX220775	SF	NO	NA	No	---NA---	267	0	-	-	0		-	-	-	-	-	-	-	-	-
AsAmUn009B10.b	EX220776	SF	NO	NA	Yes	---NA---	522	0	-	-	0		-	2L	Minus	10,284,642-10,284,466	10,284,466-10,284,642	1	83.1	35.1	16
AsAmUn009F04.b	EX220793	SF	NO	NA	No	---NA---	428	0	-	-	0		-	-	-	-	-	-	-	-	-
AsAmUn009H03.b	EX220798	SF	NO	NA	No	homeobox protein extradenticle	523	10	1.0E-1.78012E-49	0.921	9	P:GO:0007420 F:GO:0043565 F:GO:0003700 P:GO:0007432 F:GO:0003704 P:GO:0007479 P:GO:0007438 C:GO:0005667 P:GO:0006357		-	-	-	-	-	-	-	-
AsAmUn010A08.b	EX220809	SF	NO	NA	No	hsp70 binding protein	573	10	1.0E-8.46728E-68	0.705	0		-	-	-	-	-	-	-	-	-
AsAmUn010B03.b	EX220812	SF	NO	NA	No	---NA---	587	0	-	-	0		-	-	-	-	-	-	-	-	-
AsAmUn010B07.b	EX220814	SF	NO	NA	No	---NA---	128	0	-	-	0		-	-	-	-	-	-	-	-	-
AsAmUn010C03.b	EX220816	SF	NO	NA	Yes	60s ribosomal protein l7	233	3	1.0E-5.40143E-28	0.7967	0		-	2L	Plus	48,514,797-48,515,029	48,514,797-48,515,029	1	81.5	100	77
AsAmUn010C04.b	EX220817	SF	NO	NA	No	---NA---	208	0	-	-	0		-	-	-	-	-	-	-	-	-
AsAmUn010D11.b	EX220824	SF	NO	NA	Yes	nbp2b protein	335	4	1.0E-3.33934E-22	0.73	0		-	2R	Minus	80,403,062-80,402,747	31,038,422-31,038,737	1	78.3	96.1	104
AsAmUn010E06.b	EX220827	SF	NO	NA	No	---NA---	297	0	-	-	0		-	-	-	-	-	-	-	-	-
AsAmUn010F11.b	EX220832	SF	NO	NA	No	---NA---	110	0	-	-	0		-	-	-	-	-	-	-	-	-
AsAmUn010H01.b	EX220844	SF	NO	NA	No	---NA---	222	0	-	-	0		-	-	-	-	-	-	-	-	-
AsAmUn010H09.b	EX220849	SF	NO	NA	No	---NA---	203	0	-	-	0		-	-	-	-	-	-	-	-	-
AsAmUn011A02.b	EX220850	SF	NO	NA	No	---NA---	162	0	-	-	0		-	-	-	-	-	-	-	-	-
AsAmUn011A08.b	EX220855	SF	NO	NA	No	---NA---	391	0	-	-	0		-	-	-	-	-	-	-	-	-
AsAmUn011B01.b	EX220857	SF	NO	NA	No	---NA---	119	0	-	-	0		-	-	-	-	-	-	-	-	-
AsAmUn011B02.b	EX220858	SF	NO	NA	No	---NA---	265	0	-	-	0		-	-	-	-	-	-	-	-	-
AsAmUn011B03.b	EX220859	SF	NO	NA	No	---NA---	127	0	-	-	0		-	-	-	-	-	-	-	-	-
AsAmUn011B07.b	EX220861	SF	NO	NA	No	---NA---	173	0	-	-	0		-	-	-	-	-	-	-	-	-
AsAmUn011C02.b	EX220867	SF	NO	NA	Yes	---NA---	382	10	1.0E-3.45642E-51	0.941	0		-	3R	Minus	158,765,767-158,765,244	5,892,379-5,892,902	2	87.1	77.2	98
AsAmUn011D09.b	EX220873	SF	NO	NA	No	---NA---	525	1	1.0E-5.15688E-20	0.73	0		-	-	-	-	-	-	-	-	-
AsAmUn011E04.b	EX220878	SF	NO	NA	No	---NA---	107	0	-	-	0		-	-	-	-	-	-	-	-	-
AsAmUn011E12.b	EX220882	SF	NO	NA	Yes	trna-dihydrouridine synthase	540	10	1.0E-2.95315E-93	0.864	0		-	3R	Plus	180,989,598-180,990,188	28,116,733-28,117,323	2	86.2	96.3	171
AsAmUn011H04.b	EX220892	SF	NO	NA	No	---NA---	583	0	-	-	0		-	-	-	-	-	-	-	-	-
AsAmUn012B03.b	EX220900	SF	NO	NA	No	---NA---	161	0	-	-	0		-	-	-	-	-	-	-	-	-
AsAmUn012B05.b	EX220902	SF	NO	NA	No	---NA---	238	0	-	-	0		-	-	-	-	-	-	-	-	-
AsAmUn012B06.b	EX220903	SF	NO	NA	No	---NA---	579	0	-	-	0		-	-	-	-	-	-	-	-	-
AsAmUn012C06.b	EX220908	SF	NO	NA	No	---NA---	358	0	-	-	0		-	-	-	-	-	-	-	-	-
AsAmUn012C08.b	EX220910	SF	NO	NA	No	---NA---	218	0	-	-	0		-	-	-	-	-	-	-	-	-
AsAmUn012C11.b	EX220912	SF	NO	NA	No	---NA---	414	0	-	-	0		-	-	-	-	-	-	-	-	-
AsAmUn012D04.b	EX220916	SF	NO	NA	No	---NA---	145	0	-	-	0		-	-	-	-	-	-	-	-	-
AsAmUn012D05.b	EX220917	SF	NO	NA	No	---NA---	122	0	-	-	0		-	-	-	-	-	-	-	-	-
AsAmUn012D06.b	EX220918	SF	NO	NA	No	---NA---	425	0	-	-	0		-	-	-	-	-	-	-	-	-
AsAmUn012E11.b	EX220927	SF	NO	NA	No	---NA---	382	0	-	-	0		-	-	-	-	-	-	-	-	-
AsAmUn012F05.b	EX220929	SF	NO	NA	Yes	heterochromatin protein 1 alpha	420	10	1.0E-1.16282E-54	0.719	6	F:GO:0042802 C:GO:0001939 C:GO:0005701 C:GO:0005721 C:GO:0005819 C:GO:0001940		2L	Plus	2,757,152-2,760,217	2,757,152-2,760,217	2	79.4	81.9	105
AsAmUn012F07.b	EX220931	SF	NO	NA	No	iron sulfur assembly protein 2	540	10	1.0E-1.63935E-51	0.818	0		-	-	-	-	-	-	-	-	-
AsAmUn012G02.b	EX220933	SF	NO	NA	No	---NA---	427	3	1.0E-1.37489E-23	0.5833	0		-	-	-	-	-	-	-	-	-
AsAmUn012G04.b	EX220935	SF	NO	NA	No	---NA---	241	0	-	-	0		-	-	-	-	-	-	-	-	-
AsAmUn014C02.b	EX220953	SF	NO	NA	No	---NA---	178	0	-	-	0		-	-	-	-	-	-	-	-	-
AsAmUn014D06.b	EX220958	SF	NO	NA	No	---NA---	199	0	-	-	0		-	-	-	-	-	-	-	-	-
AsAmUn014E12.b	EX220962	SF	NO	NA	No	---NA---	535	1	1.0E-3.00292E-18	0.76	0		-	-	-	-	-	-	-	-	-
AsAmUn014G12.b	EX220967	SF	NO	NA	Yes	cytochrome p450	349	10	1.0E-3.62386E-24	0.794	0		-	2R	Minus	81,314,235-81,314,020	31,949,695-31,949,910	1	85.2	61.9	71
AsAmUn015A09.b4	EX220977	SF	NO	NA	No	et-dependent rrna methyltransferase spb1	336	10	1.0E-5.47087E-33	0.784	0		-	-	-	-	-	-	-	-	-
AsAmUn015D12.b4	EX221032	SF	NO	NA	No	---NA---	279	0	-	-	0		-	-	-	-	-	-	-	-	-
AsAmUn015F06.b4	EX221062	SF	NO	NA	No	---NA---	224	0	-	-	0		-	-	-	-	-	-	-	-	-
AsAmUn015H03.b1	EX221088	SF	NO	NA	No	---NA---	295	0	-	-	0		-	-	-	-	-	-	-	-	-
AsAmUn016A08.b2	EX221107	SF	NO	NA	No	---NA---	187	0	-	-	0		-	-	-	-	-	-	-	-	-
AsAmUn016A12.b3	EX221110	SF	NO	NA	No	---NA---	599	0	-	-	0		-	-	-	-	-	-	-	-	-
AsAmUn016B09.b2	EX221121	SF	NO	NA	No	---NA---	328	0	-	-	0		-	-	-	-	-	-	-	-	-
AsAmUn016D02.b3	EX221130	SF	NO	NA	No	---NA---	431	0	-	-	0		-	-	-	-	-	-	-	-	-
AsAmUn016D09.b2	EX221135	SF	NO	NA	Yes	pmp22 peroxisomal membrane	260	10	1.0E-5.97682E-35	0.725	0		-	3L	Minus	152,738,756-152,738,518	41,829,088-41,829,326	1	79.1	91.9	80
AsAmUn016H10.b3	EX221182	SF	NO	NA	No	peroxisome assembly protein 12	449	10	1.0E-4.69091E-56	0.567	2	P:GO:0007275 P:GO:0040007		-	-	-	-	-	-	-	-
AsAmUn019B03.b	EX221188	SF	NO	NA	No	---NA---	578	0	-	-	0		-	-	-	-	-	-	-	-	-
AsAmUn019C03.b	EX221193	SF	NO	NA	No	---NA---	261	0	-	-	0		-	-	-	-	-	-	-	-	-
AsAmUn019D05.b	EX221195	SF	NO	NA	No	---NA---	137	0	-	-	0		-	-	-	-	-	-	-	-	-
AsAmUn019F10.b	EX221203	SF	NO	NA	Yes	atp-binding domain 1 family member b	380	10	1.0E-9.39973E-65	0.803	0		-	2R	Plus	83,108,273-83,108,650	33,743,948-33,744,325	1	82.5	99.5	126
AsAmUn019F11.b	EX221204	SF	NO	NA	Yes	---NA---	399	10	1.0E-2.40485E-68	0.746	0		-	3R	Minus	201,216,029-201,215,631	48,342,766-48,343,164	1	86.2	100	133
AsAmUn019G11.b	EX221206	SF	NO	NA	No	---NA---	141	0	-	-	0		-	-	-	-	-	-	-	-	-
AsAmUn019H08.b	EX221208	SF	NO	NA	No	---NA---	150	0	-	-	0		-	-	-	-	-	-	-	-	-
AsAmUn019H09.b2	EX221209	SF	NO	NA	No	glutamyl-trnaamidotransferase subunit a	202	10	1.0E-2.17894E-29	0.872	0		-	-	-	-	-	-	-	-	-
AsAmUn020C04.b	EX221228	SF	NO	NA	No	---NA---	393	0	-	-	0		-	-	-	-	-	-	-	-	-
AsAmUn020D02.b	EX221234	SF	NO	NA	No	---NA---	222	0	-	-	0		-	-	-	-	-	-	-	-	-
AsAmUn020D06.b2	EX221241	SF	NO	NA	No	---NA---	107	0	-	-	0		-	-	-	-	-	-	-	-	-
AsAmUn020D11.b	EX221245	SF	NO	NA	No	---NA---	182	0	-	-	0		-	-	-	-	-	-	-	-	-
AsAmUn020F11.b2	EX221256	SF	NO	NA	No	---NA---	485	0	-	-	0		-	-	-	-	-	-	-	-	-
AsAmUn020G03.b	EX221257	SF	NO	NA	No	---NA---	179	0	-	-	0		-	-	-	-	-	-	-	-	-
AsAmUn020G09.b2	EX221263	SF	NO	NA	No	---NA---	467	0	-	-	0		-	-	-	-	-	-	-	-	-
AsAmUn020H04.b2	EX221267	SF	NO	NA	No	---NA---	536	0	-	-	0		-	-	-	-	-	-	-	-	-
AsAmUn021A03.b	EX221273	SF	NO	NA	Yes	vacuole membrane protein	379	10	1.0E-4.87255E-29	0.643	1	C:GO:0044464		3R	Plus	205,859,373-205,859,561	52,986,508-52,986,696	1	75.1	49.9	62
AsAmUn021A09.b	EX221279	SF	NO	NA	No	---NA---	420	0	-	-	0		-	-	-	-	-	-	-	-	-
AsAmUn021C04.b	EX221290	SF	NO	NA	No	---NA---	486	0	-	-	0		-	-	-	-	-	-	-	-	-
AsAmUn021C06.b	EX221291	SF	NO	NA	No	---NA---	549	0	-	-	0		-	-	-	-	-	-	-	-	-
AsAmUn022F04.b	EX221320	SF	NO	NA	No	sulfate transporter	576	10	1.0E-2.48947E-83	0.64	0		-	-	-	-	-	-	-	-	-
AsAmUn022F10.b	EX221322	SF	NO	NA	No	---NA---	282	0	-	-	0		-	-	-	-	-	-	-	-	-
AsAmUn022G05.b	EX221323	SF	NO	NA	Yes	dead box atp-dependent rna helicase	375	10	1.0E-2.35855E-15	0.934	6	F:GO:0008026 F:GO:0003723 F:GO:0005524 F:GO:0003743 C:GO:0005840 P:GO:0006446	EC:3.6.5.3,	3R	Minus	197,431,982-197,431,662	44,558,797-44,559,117	2	85.9	57.9	55
AsAmUn022H04.b	EX221326	SF	NO	NA	No	---NA---	145	0	-	-	0		-	-	-	-	-	-	-	-	-
AsAmUn023A02.b2	EX221329	SF	NO	NA	Yes	ribosome-associated membrane protein	146	0	-	-	0		-	2R	Plus	55,460,767-55,460,870	6,096,442-6,096,545	1	91.3	71.2	34
AsAmUn023C08.b2	EX221340	SF	NO	NA	No	---NA---	509	0	-	-	0		-	-	-	-	-	-	-	-	-
AsAmUn023D05.b2	EX221342	SF	NO	NA	No	---NA---	256	0	-	-	0		-	-	-	-	-	-	-	-	-
AsAmUn023D08.b2	EX221345	SF	NO	NA	No	---NA---	244	0	-	-	0		-	-	-	-	-	-	-	-	-
AsAmUn023H02.b2	EX221358	SF	NO	NA	No	---NA---	257	0	-	-	0		-	-	-	-	-	-	-	-	-
AsAmUn024A04.b	EX221361	SF	NO	NA	No	---NA---	261	0	-	-	0		-	-	-	-	-	-	-	-	-
AsAmUn024B06.b	EX221368	SF	NO	NA	No	---NA---	107	0	-	-	0		-	-	-	-	-	-	-	-	-
AsAmUn024B12.b	EX221371	SF	NO	NA	Yes	mystery 45a	285	10	1.0E-2.97999E-42	0.841	2	C:GO:0005730 P:GO:0042254		3R	Plus	166,667,467-166,667,748	13,794,602-13,794,883	1	87.9	98.9	94
AsAmUn024C07.b	EX221376	SF	NO	NA	Yes	uroporphyrinogen decarboxylase	301	10	1.0E-2.5583E-38	0.896	0		-	3L	Plus	145,582,830-145,583,130	34,673,400-34,673,700	1	86.4	100	100
AsAmUn024C09.b	EX221377	SF	NO	NA	No	---NA---	135	0	-	-	0		-	-	-	-	-	-	-	-	-
AsAmUn024C11.b	EX221379	SF	NO	NA	No	---NA---	184	0	-	-	0		-	-	-	-	-	-	-	-	-
AsAmUn024D03.b	EX221383	SF	NO	NA	No	---NA---	361	0	-	-	0		-	-	-	-	-	-	-	-	-
AsAmUn024E08.b	EX221393	SF	NO	NA	No	---NA---	411	0	-	-	0		-	-	-	-	-	-	-	-	-
AsAmUn024F01.b	EX221397	SF	NO	NA	No	---NA---	125	0	-	-	0		-	-	-	-	-	-	-	-	-
AsAmUn024F07.b	EX221400	SF	NO	NA	No	---NA---	309	0	-	-	0		-	-	-	-	-	-	-	-	-
AsAmUn024G05.b	EX221405	SF	NO	NA	Yes	---NA---	407	2	1.0E-6.80902E-15	0.795	0		-	3R	Plus	189,539,984-189,540,187	36,667,119-36,667,322	1	86.3	50.1	59
AsAmUn024G11.b	EX221409	SF	NO	NA	No	---NA---	326	0	-	-	0		-	-	-	-	-	-	-	-	-
AsAmUn024H03.b	EX221411	SF	NO	NA	No	---NA---	506	0	-	-	0		-	-	-	-	-	-	-	-	-
AsAmUn024H04.b	EX221412	SF	NO	NA	No	---NA---	252	0	-	-	0		-	-	-	-	-	-	-	-	-
AsAmUn025A03.b	EX221419	SF	NO	NA	No	---NA---	122	0	-	-	0		-	-	-	-	-	-	-	-	-
AsAmUn025B01.b	EX221420	SF	NO	NA	No	---NA---	498	0	-	-	0		-	-	-	-	-	-	-	-	-
AsAmUn025B06.b	EX221421	SF	NO	NA	No	---NA---	119	0	-	-	0		-	-	-	-	-	-	-	-	-
AsAmUn025B12.b	EX221422	SF	NO	NA	No	---NA---	606	0	-	-	0		-	-	-	-	-	-	-	-	-
AsAmUn025E09.b	EX221425	SF	NO	NA	No	---NA---	255	0	-	-	0		-	-	-	-	-	-	-	-	-
AsAmUn026A09.b3	EX221438	SF	NO	NA	No	---NA---	230	0	-	-	0		-	-	-	-	-	-	-	-	-
AsAmUn026A09.b4	EX221439	SF	NO	NA	No	---NA---	213	0	-	-	0		-	-	-	-	-	-	-	-	-
AsAmUn026C09.b4	EX221469	SF	NO	NA	Yes	---NA---	241	0	-	-	0		-	2L	Minus	6,223,330-6,222,609	6,222,609-6,223,330	2	86.3	98.8	20
AsAmUn026D03.b2	EX221481	SF	NO	NA	No	---NA---	240	3	1.0E-3.47344E-19	0.9267	0		-	-	-	-	-	-	-	-	-
AsAmUn026F04.b2	EX221519	SF	NO	NA	No	---NA---	102	0	-	-	0		-	-	-	-	-	-	-	-	-
AsAmUn026F11.b4	EX221525	SF	NO	NA	No	---NA---	731	0	-	-	0		-	-	-	-	-	-	-	-	-
AsAmUn026G12.b2	EX221543	SF	NO	NA	No	---NA---	129	0	-	-	0		-	-	-	-	-	-	-	-	-
AsAmUn026H03.b4	EX221548	SF	NO	NA	No	---NA---	124	0	-	-	0		-	-	-	-	-	-	-	-	-
AsAmUn026H05.b3	EX221549	SF	NO	NA	No	---NA---	103	0	-	-	0		-	-	-	-	-	-	-	-	-
AsAmUn026H10.b4	EX221556	SF	NO	NA	No	---NA---	355	0	-	-	0		-	-	-	-	-	-	-	-	-
AsAmUn027A03.b3	EX221562	SF	NO	NA	No	---NA---	160	0	-	-	0		-	-	-	-	-	-	-	-	-
AsAmUn027A06.b3	EX221564	SF	NO	NA	No	---NA---	276	0	-	-	0		-	-	-	-	-	-	-	-	-
AsAmUn027B07.b3	EX221573	SF	NO	NA	No	---NA---	262	0	-	-	0		-	-	-	-	-	-	-	-	-
AsAmUn027C01.b3	EX221579	SF	NO	NA	No	---NA---	480	0	-	-	0		-	-	-	-	-	-	-	-	-
AsAmUn027C04.b3	EX221581	SF	NO	NA	No	---NA---	609	0	-	-	0		-	-	-	-	-	-	-	-	-
AsAmUn027D08.b3	EX221594	SF	NO	NA	No	cytochrome b5	587	10	1.0E-1.23435E-16	0.869	2	F:GO:0020037 F:GO:0046914		-	-	-	-	-	-	-	-
AsAmUn027E07.b3	EX221601	SF	NO	NA	No	---NA---	297	0	-	-	0		-	-	-	-	-	-	-	-	-
AsAmUn027E08.b3	EX221602	SF	NO	NA	No	---NA---	239	0	-	-	0		-	-	-	-	-	-	-	-	-
AsAmUn027E10.b	EX221603	SF	NO	NA	No	---NA---	401	0	-	-	0		-	-	-	-	-	-	-	-	-
AsAmUn027E12.b3	EX221604	SF	NO	NA	No	---NA---	482	1	1.0E-7.18797E-9	0.66	0		-	-	-	-	-	-	-	-	-
AsAmUn027F08.b	EX221608	SF	NO	NA	No	---NA---	133	0	-	-	0		-	-	-	-	-	-	-	-	-
AsAmUn027H06.b3	EX221621	SF	NO	NA	No	---NA---	273	0	-	-	0		-	-	-	-	-	-	-	-	-
AsAmUn028A12.b1	EX221628	SF	NO	NA	No	peptidoglycan recognition protein sb2	608	10	1.0E-6.13383E-62	0.785	17	C:GO:0005887 P:GO:0009253 F:GO:0005515 F:GO:0008745 F:GO:0042834 F:GO:0004040 C:GO:0005576 P:GO:0050830 P:GO:0006955 P:GO:0009252 C:GO:0009274 P:GO:0006525 P:GO:0006558 P:GO:0006560 P:GO:0006568 P:GO:0018874 P:GO:0042207	EC:3.5.1.28, EC:3.5.1.4,	-	-	-	-	-	-	-	-
AsAmUn028B05.b1	EX221634	SF	NO	NA	No	---NA---	164	0	-	-	0		-	-	-	-	-	-	-	-	-
AsAmUn028B08.b1	EX221637	SF	NO	NA	No	---NA---	345	0	-	-	0		-	-	-	-	-	-	-	-	-
AsAmUn028B09.b1	EX221638	SF	NO	NA	No	---NA---	295	1	1.0E-1.99143E-6	0.6	0		-	-	-	-	-	-	-	-	-
AsAmUn028C07.b1	EX221648	SF	NO	NA	Yes	---NA---	640	10	1.0E-3.51511E-37	0.827	0		-	2L	Plus	47,547,288-47,547,578	47,547,288-47,547,578	1	88.3	44.5	96
AsAmUn028D01.b1	EX221652	SF	NO	NA	No	---NA---	532	0	-	-	0		-	-	-	-	-	-	-	-	-
AsAmUn028D03.b1	EX221654	SF	NO	NA	No	---NA---	237	0	-	-	0		-	-	-	-	-	-	-	-	-
AsAmUn028D04.b1	EX221655	SF	NO	NA	No	---NA---	425	0	-	-	0		-	-	-	-	-	-	-	-	-
AsAmUn028D05.b1	EX221656	SF	NO	NA	Yes	leucine rich	530	4	1.0E-8.41016E-18	0.765	0		-	3R	Minus	170,255,471-170,255,238	17,382,373-17,382,606	1	81.2	43.6	78
AsAmUn028E03.b1	EX221661	SF	NO	NA	No	---NA---	586	0	-	-	0		-	-	-	-	-	-	-	-	-
AsAmUn028E05.b1	EX221662	SF	NO	NA	No	---NA---	208	0	-	-	0		-	-	-	-	-	-	-	-	-
AsAmUn028E10.b1	EX221666	SF	NO	NA	No	---NA---	202	0	-	-	0		-	-	-	-	-	-	-	-	-
AsAmUn028E11.b1	EX221667	SF	NO	NA	No	---NA---	148	0	-	-	0		-	-	-	-	-	-	-	-	-
AsAmUn028G01.b1	EX221677	SF	NO	NA	No	---NA---	402	0	-	-	0		-	-	-	-	-	-	-	-	-
AsAmUn028G10.b1	EX221683	SF	NO	NA	No	---NA---	113	0	-	-	0		-	-	-	-	-	-	-	-	-
AsAmUn028G11.b1	EX221684	SF	NO	NA	No	---NA---	443	0	-	-	0		-	-	-	-	-	-	-	-	-
AsAmUn028G12.b1	EX221685	SF	NO	NA	No	---NA---	141	0	-	-	0		-	-	-	-	-	-	-	-	-
AsAmUn028H03.b1	EX221688	SF	NO	NA	No	---NA---	172	0	-	-	0		-	-	-	-	-	-	-	-	-
AsAmUn028H07.b1	EX221690	SF	NO	NA	No	---NA---	742	0	-	-	0		-	-	-	-	-	-	-	-	-
AsAmUn028H12.b1	EX221694	SF	NO	NA	Yes	---NA---	513	0	-	-	0		-	2R	Minus	100,118,997-100,118,823	50,754,498-50,754,672	1	70	34.1	44
AsAmUn029C08.b	EX221725	SF	NO	NA	No	---NA---	212	0	-	-	0		-	-	-	-	-	-	-	-	-
AsAmUn029E01.b	EX221733	SF	NO	NA	No	---NA---	235	0	-	-	0		-	-	-	-	-	-	-	-	-
AsAmUn029E06.b	EX221738	SF	NO	NA	No	---NA---	142	0	-	-	0		-	-	-	-	-	-	-	-	-
AsAmUn029E07.b	EX221739	SF	NO	NA	Yes	---NA---	184	0	-	-	0		-	2L	Minus	15,536,694-15,536,580	15,536,580-15,536,694	1	92.2	60.3	15
AsAmUn029F09.b	EX221746	SF	NO	NA	No	---NA---	123	0	-	-	0		-	-	-	-	-	-	-	-	-
AsAmUn029H05.b1	EX221760	SF	NO	NA	No	---NA---	144	0	-	-	0		-	-	-	-	-	-	-	-	-
AsAmUn030A06.b1	EX221764	SF	NO	NA	No	---NA---	322	0	-	-	0		-	-	-	-	-	-	-	-	-
AsAmUn030B05.b	EX221765	SF	NO	NA	No	---NA---	228	0	-	-	0		-	-	-	-	-	-	-	-	-
AsAmUn030B08.b	EX221766	SF	NO	NA	No	---NA---	249	0	-	-	0		-	-	-	-	-	-	-	-	-
AsAmUn030B09.b	EX221767	SF	NO	NA	No	---NA---	164	0	-	-	0		-	-	-	-	-	-	-	-	-
AsAmUn030B12.b1	EX221770	SF	NO	NA	Yes	---NA---	265	0	-	-	0		-	3R	Minus	203,549,672-203,549,551	50,676,686-50,676,807	1	78.6	45.3	37
AsAmUn030E07.b	EX221776	SF	NO	NA	Yes	---NA---	307	0	-	-	0		-	3L	Minus	151,640,042-151,639,982	40,730,552-40,730,612	1	83.6	17.6	20
AsAmUn030E11.b1	EX221778	SF	NO	NA	No	---NA---	390	0	-	-	0		-	-	-	-	-	-	-	-	-
AsAmUn030G01.b1	EX221784	SF	NO	NA	No	---NA---	101	0	-	-	0		-	-	-	-	-	-	-	-	-
AsAmUn032A02.b1	EX221796	SF	NO	NA	No	---NA---	211	0	-	-	0		-	-	-	-	-	-	-	-	-
AsAmUn032A10.b1	EX221805	SF	NO	NA	No	---NA---	387	0	-	-	0		-	-	-	-	-	-	-	-	-
AsAmUn032A12.b1	EX221807	SF	NO	NA	No	---NA---	401	0	-	-	0		-	-	-	-	-	-	-	-	-
AsAmUn032B08.b1	EX221813	SF	NO	NA	No	---NA---	467	0	-	-	0		-	-	-	-	-	-	-	-	-
AsAmUn032C02.b1	EX221817	SF	NO	NA	Yes	---NA---	196	0	-	-	0		-	3L	Minus	129,161,240-129,161,112	18,251,682-18,251,810	1	80.6	65.8	35
AsAmUn032C04.b1	EX221818	SF	NO	NA	No	---NA---	319	0	-	-	0		-	-	-	-	-	-	-	-	-
AsAmUn032D04.b1	EX221825	SF	NO	NA	No	---NA---	228	0	-	-	0		-	-	-	-	-	-	-	-	-
AsAmUn032D05.b1	EX221826	SF	NO	NA	No	---NA---	309	0	-	-	0		-	-	-	-	-	-	-	-	-
AsAmUn032D12.b1	EX221830	SF	NO	NA	No	---NA---	297	0	-	-	0		-	-	-	-	-	-	-	-	-
AsAmUn032E05.b1	EX221834	SF	NO	NA	No	---NA---	137	0	-	-	0		-	-	-	-	-	-	-	-	-
AsAmUn032E12.b1	EX221839	SF	NO	NA	Yes	---NA---	553	4	1.0E-2.49142E-42	0.62	0		-	3R	Plus	197,626,460-197,626,780	44,753,595-44,753,915	1	83.2	59.1	93
AsAmUn032F07.b1	EX221844	SF	NO	NA	No	---NA---	360	0	-	-	0		-	-	-	-	-	-	-	-	-
AsAmUn032F12.b1	EX221252	SF	NO	NA	Yes	fam50_anogaame: full=protein fam50 homolog	396	10	1.0E-2.18815E-61	0.97	1	C:GO:0005634		2R	Minus	64,082,233-64,081,850	14,717,525-14,717,908	1	90.9	97	125
AsAmUn032G01.b1	EX221847	SF	NO	NA	No	---NA---	268	0	-	-	0		-	-	-	-	-	-	-	-	-
AsAmUn032G04.b1	EX221848	SF	NO	NA	Yes	heterogeneous nuclear ribonucleoprotein r	224	10	1.0E-1.06426E-23	0.764	1	F:GO:0003729		2R	Plus	54,094,050-54,094,213	4,729,725-4,729,888	1	90.9	73.2	49
AsAmUn032G10.b1	EX221851	SF	NO	NA	No	glycoprotein 25l	477	10	1.0E-9.63089E-62	0.948	0		-	-	-	-	-	-	-	-	-
AsAmUn032H01.b1	EX221853	SF	NO	NA	Yes	---NA---	119	0	-	-	0		-	3L	Plus	144,806,644-144,806,744	33,897,214-33,897,314	1	85.4	86.6	22
AsAmUn032H03.b1	EX221854	SF	NO	NA	No	---NA---	305	0	-	-	0		-	-	-	-	-	-	-	-	-
AsAmUn032H08.b1	EX221856	SF	NO	NA	No	---NA---	340	0	-	-	0		-	-	-	-	-	-	-	-	-
AsAmUn032H09.b1	EX221857	SF	NO	NA	No	---NA---	261	0	-	-	0		-	-	-	-	-	-	-	-	-
AsAmUn034E06.b	EX221863	SF	NO	NA	Yes	---NA---	193	0	-	-	0		-	3L	Plus	152,541,761-152,541,901	41,632,331-41,632,471	1	83	73.1	44
AsAmUn034F08.b	EX221864	SF	NO	NA	Yes	u3 small nucleolar ribonucleoprotein protein imp3 (u3 snornp protein imp3)	262	10	1.0E-3.61318E-40	0.864	2	C:GO:0005622 F:GO:0019843		2L	Plus	30,565,342-30,565,603	30,565,342-30,565,603	1	88.2	100	87
AsAmUn035D12.b	EX221865	SF	NO	NA	No	---NA---	254	0	-	-	0		-	-	-	-	-	-	-	-	-
AsAmUn035E07.b	EX221866	SF	NO	NA	Yes	maintenance of ploidy protein mob1	258	10	1.0E-2.27102E-42	0.904	0		-	3R	Minus	155,277,450-155,277,086	2,404,221-2,404,585	2	92.2	99.6	85
AsAmUn036A05.b	EX221869	SF	NO	NA	No	---NA---	109	0	-	-	0		-	-	-	-	-	-	-	-	-
AsAmUn036B04.b	EX221873	SF	NO	NA	No	gustatory receptor (agap006713-pb)	536	5	1.0E-9.68249E-9	0.658	8	F:GO:0004872 F:GO:0004871 F:GO:0004930 C:GO:0016021 C:GO:0016020 P:GO:0007165 C:GO:0005886 P:GO:0007186	-	-	-	-	-	-	-	-	-
AsAmUn036F11.b	EX221896	SF	NO	NA	No	---NA---	170	1	1.0E-3.98199E-7	0.66	0		-	-	-	-	-	-	-	-	-
AsAmUn036H05.b	EX221905	SF	NO	NA	No	---NA---	492	0	-	-	0		-	-	-	-	-	-	-	-	-
AsAmUn036H11.b	EX221907	SF	NO	NA	No	---NA---	274	0	-	-	0		-	-	-	-	-	-	-	-	-
AsAmUn037A04.b	EX221909	SF	NO	NA	No	---NA---	180	0	-	-	0		-	-	-	-	-	-	-	-	-
AsAmUn037A08.b	EX221912	SF	NO	NA	No	---NA---	189	0	-	-	0		-	-	-	-	-	-	-	-	-
AsAmUn037B01.b	EX221914	SF	NO	NA	No	---NA---	292	0	-	-	0		-	-	-	-	-	-	-	-	-
AsAmUn037C10.b	EX221917	SF	NO	NA	No	---NA---	395	0	-	-	0		-	-	-	-	-	-	-	-	-
AsAmUn037D04.b	EX221919	SF	NO	NA	Yes	---NA---	154	0	-	-	0		-	2R	Minus	62,368,116-62,368,049	13,003,724-13,003,791	1	91.2	43.5	22
AsAmUn037D06.b	EX221920	SF	NO	NA	No	---NA---	472	0	-	-	0		-	-	-	-	-	-	-	-	-
AsAmUn037D07.b	EX221921	SF	NO	NA	Yes	translation initiation factor eif-2b beta subunit	474	10	1.0E-3.77513E-82	0.825	5	C:GO:0005829 C:GO:0005851 F:GO:0003743 C:GO:0005840 P:GO:0006446		2L	Minus	42,579,828-42,579,355	42,579,355-42,579,828	1	85	100	115
AsAmUn037D09.b	EX221923	SF	NO	NA	No	---NA---	338	0	-	-	0		-	-	-	-	-	-	-	-	-
AsAmUn037D11.b	EX221924	SF	NO	NA	No	---NA---	337	0	-	-	0		-	-	-	-	-	-	-	-	-
AsAmUn037E04.b	EX221926	SF	NO	NA	No	---NA---	657	0	-	-	0		-	-	-	-	-	-	-	-	-
AsAmUn037E08.b	EX221930	SF	NO	NA	No	---NA---	143	0	-	-	0		-	-	-	-	-	-	-	-	-
AsAmUn037E11.b	EX221931	SF	NO	NA	No	---NA---	308	0	-	-	0		-	-	-	-	-	-	-	-	-
AsAmUn037F01.b	EX221933	SF	NO	NA	No	---NA---	635	0	-	-	0		-	-	-	-	-	-	-	-	-
AsAmUn037F05.b	EX221935	SF	NO	NA	No	---NA---	122	0	-	-	0		-	-	-	-	-	-	-	-	-
AsAmUn037F06.b	EX221936	SF	NO	NA	No	---NA---	148	0	-	-	0		-	-	-	-	-	-	-	-	-
AsAmUn037G02.b	EX221937	SF	NO	NA	Yes	nadh:ubiquinone dehydrogenase	454	10	1.0E-9.68648E-54	0.814	0		-	3L	Plus	144,789,401-144,789,890	33,879,971-33,880,460	2	90.3	72.9	105
AsAmUn037G09.b	EX221940	SF	NO	NA	No	---NA---	130	0	-	-	0		-	-	-	-	-	-	-	-	-
AsAmUn037H05.b	EX221945	SF	NO	NA	No	cerebral protein 1	602	10	1.0E-3.53711E-86	0.798	0		-	-	-	-	-	-	-	-	-
AsAmUn037H06.b	EX221946	SF	NO	NA	No	---NA---	163	0	-	-	0		-	-	-	-	-	-	-	-	-
AsAmUn038B09.b	EX221952	SF	NO	NA	Yes	fragile site-associated protein	359	10	1.0E-2.02005E-43	0.953	0		-	3R	Minus	156,195,784-156,195,424	3,322,559-3,322,919	2	87.5	80.5	96
AsAmUn038C07.b	EX221953	SF	NO	NA	No	---NA---	385	0	-	-	0		-	-	-	-	-	-	-	-	-
AsAmUn038G04.b	EX221962	SF	NO	NA	No	---NA---	543	0	-	-	0		-	-	-	-	-	-	-	-	-
AsAmUn038G07.b	EX221965	SF	NO	NA	No	---NA---	351	0	-	-	0		-	-	-	-	-	-	-	-	-
AsAmUn038H05.b	EX221966	SF	NO	NA	No	---NA---	577	0	-	-	0		-	-	-	-	-	-	-	-	-
AsAmUn038H10.b	EX221967	SF	NO	NA	No	yd012_humaname: full=uncharacterized protein loc389203	469	10	1.0E-5.95836E-35	0.759	0		-	-	-	-	-	-	-	-	-
AsAmUn038H11.b	EX221968	SF	NO	NA	Yes	chloride channel protein 2	240	0	-	-	0		-	2R	Plus	78,313,215-78,323,251	28,948,890-28,958,926	2	92.4	70.8	56
AsAmUn041A03.b	EX222006	SF	NO	NA	No	---NA---	447	0	-	-	0		-	-	-	-	-	-	-	-	-
AsAmUn041B01.b	EX222008	SF	NO	NA	No	tubulin folding cofactor c	273	10	1.0E-1.55803E-19	0.696	0		-	-	-	-	-	-	-	-	-
AsAmUn041C10.b	EX222012	SF	NO	NA	No	---NA---	285	0	-	-	0		-	-	-	-	-	-	-	-	-
AsAmUn041F06.b	EX222014	SF	NO	NA	No	---NA---	496	0	-	-	0		-	-	-	-	-	-	-	-	-
AsAmUn042A04.b	EX222019	SF	NO	NA	No	---NA---	178	0	-	-	0		-	-	-	-	-	-	-	-	-
AsAmUn042A06.b	EX222021	SF	NO	NA	No	---NA---	278	0	-	-	0		-	-	-	-	-	-	-	-	-
AsAmUn042C08.b	EX222033	SF	NO	NA	No	---NA---	611	0	-	-	0		-	-	-	-	-	-	-	-	-
AsAmUn042D12.b	EX222040	SF	NO	NA	No	---NA---	647	0	-	-	0		-	-	-	-	-	-	-	-	-
AsAmUn042E06.b	EX222043	SF	NO	NA	No	---NA---	607	0	-	-	0		-	-	-	-	-	-	-	-	-
AsAmUn042E10.b	EX222046	SF	NO	NA	No	---NA---	498	0	-	-	0		-	-	-	-	-	-	-	-	-
AsAmUn042F02.b	EX222050	SF	NO	NA	No	---NA---	496	0	-	-	0		-	-	-	-	-	-	-	-	-
AsAmUn042G04.b	EX222057	SF	NO	NA	No	---NA---	548	0	-	-	0		-	-	-	-	-	-	-	-	-
AsAmUn042G09.b	EX222058	SF	NO	NA	No	---NA---	641	0	-	-	0		-	-	-	-	-	-	-	-	-
AsAmUn042H02.b	EX222061	SF	NO	NA	No	---NA---	467	0	-	-	0		-	-	-	-	-	-	-	-	-
AsAmUn042H03.b	EX222062	SF	NO	NA	No	---NA---	266	0	-	-	0		-	-	-	-	-	-	-	-	-
AsAmUn043B11.b	EX222077	SF	NO	NA	No	---NA---	196	0	-	-	0		-	-	-	-	-	-	-	-	-
AsAmUn043G06.b	EX222098	SF	NO	NA	No	---NA---	175	0	-	-	0		-	-	-	-	-	-	-	-	-
AsAmUn043G08.b	EX222100	SF	NO	NA	Yes	arp2 3 complex 16 kd subunit (p16-arc)	686	10	1.0E-1.06181E-77	0.889	3	C:GO:0005856 P:GO:0030833 P:GO:0006911		3R	Minus	173,374,564-173,373,993	20,501,128-20,501,699	2	89.4	67.5	152
AsAmUn043G11.b	EX222101	SF	NO	NA	Yes	muscle-specific protein 300 cg33715-pd	315	10	1.0E-5.80395E-46	0.599	0		-	UNKN	Plus	247,130,204-247,130,518	41,056,655-41,056,969	1	81.3	100	71
AsAmUn043H11.b	EX222109	SF	NO	NA	No	---NA---	412	0	-	-	0		-	-	-	-	-	-	-	-	-
AsAmUn043H12.b	EX222110	SF	NO	NA	No	---NA---	439	0	-	-	0		-	-	-	-	-	-	-	-	-
AsAmUn044A08.b	EX222114	SF	NO	NA	Yes	---NA---	259	0	-	-	0		-	3R	Minus	158,665,595-158,665,459	5,792,594-5,792,730	1	84.7	52.9	46
AsAmUn044D04.b	EX222121	SF	NO	NA	No	---NA---	349	0	-	-	0		-	-	-	-	-	-	-	-	-
AsAmUn044G09.b	EX222139	SF	NO	NA	No	---NA---	387	0	-	-	0		-	-	-	-	-	-	-	-	-
AsAmUn044H04.b	EX222140	SF	NO	NA	No	---NA---	147	0	-	-	0		-	-	-	-	-	-	-	-	-
AsAmUn044H09.b	EX222142	SF	NO	NA	No	isoform b	376	8	1.0E-2.36412E-7	0.5738	2	F:GO:0005488 C:GO:0005575	-	-	-	-	-	-	-	-	-
AsAmUn044H11.b	EX222143	SF	NO	NA	No	---NA---	461	0	-	-	0		-	-	-	-	-	-	-	-	-
AsAmUn049D12.b	EX222151	SF	NO	NA	Yes	angiotensin-converting enzyme 4 (agap009754-pa)	543	10	1.0E-7.91537E-94	0.891	4	C:GO:0016020 F:GO:0004246 P:GO:0006508 F:GO:0008270	EC:3.4.15.1,	3R	Plus	195,238,023-195,238,565	42,365,158-42,365,700	1	86.6	100	180
AsAmUn050B06.b	EX222157	SF	NO	NA	Yes	3-hydroxyacyl-coa dehyrogenase	361	10	1.0E-1.25883E-61	0.913	1	P:GO:0006631		2L	Plus	46,192,013-46,192,373	46,192,013-46,192,373	1	87.8	100	120
AsAmUn050D08.b	EX222162	SF	NO	NA	No	---NA---	257	0	-	-	0		-	-	-	-	-	-	-	-	-
AsAmUn050E12.b	EX222168	SF	NO	NA	No	---NA---	205	0	-	-	0		-	-	-	-	-	-	-	-	-
AsAmUn051F01.b	EX222172	SF	NO	NA	No	---NA---	147	0	-	-	0		-	-	-	-	-	-	-	-	-
AsAmUn053B03.b3	EX222179	SF	NO	NA	No	proteasome alpha 4 subunit	358	10	1.0E-5.47554E-65	0.951	3	C:GO:0005839 F:GO:0004298 P:GO:0006511	EC:3.4.25,	-	-	-	-	-	-	-	-
AsAmUn053D06.b2	EX222185	SF	NO	NA	No	---NA---	114	0	-	-	0		-	-	-	-	-	-	-	-	-
AsAmUn053F12.b3	EX222191	SF	NO	NA	No	wd repeat protein 36	181	3	1.0E-6.92849E-12	0.88	0		-	-	-	-	-	-	-	-	-
AsAmUn053G09.b2	EX222195	SF	NO	NA	No	---NA---	121	0	-	-	0		-	-	-	-	-	-	-	-	-
AsAmUn053H03.b2	EX222197	SF	NO	NA	No	---NA---	297	0	-	-	0		-	-	-	-	-	-	-	-	-
AsAmUn053H06.b2	EX222199	SF	NO	NA	No	---NA---	285	0	-	-	0		-	-	-	-	-	-	-	-	-
AsAmUn054C04.b2	EX222208	SF	NO	NA	Yes	---NA---	263	0	-	-	0		-	3R	Plus	204,230,113-204,230,361	51,357,248-51,357,496	1	80.4	93.9	38
AsAmUn054D03.b	EX222210	SF	NO	NA	No	---NA---	247	0	-	-	0		-	-	-	-	-	-	-	-	-
AsAmUn054D11.b	EX222215	SF	NO	NA	No	---NA---	560	0	-	-	0		-	-	-	-	-	-	-	-	-
AsAmUn054E03.b2	EX222218	SF	NO	NA	No	---NA---	244	0	-	-	0		-	-	-	-	-	-	-	-	-
AsAmUn055A05.b	EX222224	SF	NO	NA	No	---NA---	107	0	-	-	0		-	-	-	-	-	-	-	-	-
AsAmUn055A10.b	EX222226	SF	NO	NA	No	---NA---	359	0	-	-	0		-	-	-	-	-	-	-	-	-
AsAmUn055B03.b	EX222227	SF	NO	NA	No	---NA---	498	0	-	-	0		-	-	-	-	-	-	-	-	-
AsAmUn055E10.b	EX222232	SF	NO	NA	No	---NA---	286	0	-	-	0		-	-	-	-	-	-	-	-	-
AsAmUn055E12.b	EX222233	SF	NO	NA	No	---NA---	149	0	-	-	0		-	-	-	-	-	-	-	-	-
AsAmUn055F02.b	EX222234	SF	NO	NA	No	---NA---	132	0	-	-	0		-	-	-	-	-	-	-	-	-
AsAmUn055F09.b	EX222235	SF	NO	NA	Yes	---NA---	606	0	-	-	0		-	2L	Plus	9,597,932-9,598,079	9,597,932-9,598,079	1	84	24.8	25
AsAmUn055G01.b	EX222237	SF	NO	NA	No	---NA---	512	0	-	-	0		-	-	-	-	-	-	-	-	-
AsAmUn055G10.b	EX222239	SF	NO	NA	Yes	mitochondrial ribosomal	642	10	1.0E-2.48712E-75	0.828	4	C:GO:0005763 F:GO:0003735 P:GO:0006412 P:GO:0042254	EC:3.6.5.3,	2R	Plus	83,364,444-83,364,963	34,000,119-34,000,638	2	85.3	68.7	140
AsAmUn055H01.b	EX222240	SF	NO	NA	Yes	3-hydroxyisobutyrate dehydrogenase	245	10	1.0E-1.55324E-19	0.91	0		-	2L	Plus	17,371,387-17,371,540	17,371,387-17,371,540	1	94.2	62.9	51
AsAmUn055H02.b	EX222241	SF	NO	NA	No	---NA---	650	0	-	-	0		-	-	-	-	-	-	-	-	-
AsAmUn055H08.b	EX222242	SF	NO	NA	No	---NA---	308	0	-	-	0		-	-	-	-	-	-	-	-	-
AsAmUn056A08.b	EX222249	SF	NO	NA	No	---NA---	507	0	-	-	0		-	-	-	-	-	-	-	-	-
AsAmUn056A10.b	EX222251	SF	NO	NA	Yes	proteasome subunit beta type 6	219	5	1.0E-1.10426E-20	0.87	0		-	3R	Plus	183,292,634-183,292,804	30,419,769-30,419,939	1	86	76.7	55
AsAmUn056B07.b	EX222257	SF	NO	NA	No	---NA---	140	0	-	-	0		-	-	-	-	-	-	-	-	-
AsAmUn056C01.b	EX222261	SF	NO	NA	No	---NA---	161	0	-	-	0		-	-	-	-	-	-	-	-	-
AsAmUn056C03.b	EX222262	SF	NO	NA	No	---NA---	551	0	-	-	0		-	-	-	-	-	-	-	-	-
AsAmUn056D07.b	EX222269	SF	NO	NA	No	---NA---	234	0	-	-	0		-	-	-	-	-	-	-	-	-
AsAmUn056D12.b	EX222272	SF	NO	NA	No	---NA---	195	0	-	-	0		-	-	-	-	-	-	-	-	-
AsAmUn056E10.b	EX222274	SF	NO	NA	No	---NA---	387	0	-	-	0		-	-	-	-	-	-	-	-	-
AsAmUn056F11.b	EX222280	SF	NO	NA	No	---NA---	273	0	-	-	0		-	-	-	-	-	-	-	-	-
AsAmUn056G07.b	EX222284	SF	NO	NA	Yes	barrier-to-autointegration factor b	367	8	1.0E-5.13651E-15	0.9175	2	C:GO:0005634 F:GO:0003677		3R	Plus	169,966,093-169,966,241	17,093,228-17,093,376	1	88.6	39.2	47
AsAmUn056G10.b	EX222286	SF	NO	NA	No	xanthine dehydrogenase	427	10	1.0E-7.94028E-72	0.928	10	F:GO:0004855 C:GO:0005777 F:GO:0009055 F:GO:0005506 F:GO:0030151 P:GO:0006118 F:GO:0004854 F:GO:0051537 F:GO:0050660 P:GO:0006144	EC:1.17.3.2, EC:1.17.1.4,	-	-	-	-	-	-	-	-
AsAmUn056H09.b	EX222292	SF	NO	NA	No	---NA---	429	0	-	-	0		-	-	-	-	-	-	-	-	-
AsAmUn057A05.b	EX222294	SF	NO	NA	Yes	---NA---	216	0	-	-	0		-	2L	Minus	3,343,915-3,343,784	3,343,784-3,343,915	1	80.7	62.5	37
AsAmUn057A07.b	EX222296	SF	NO	NA	No	---NA---	401	0	-	-	0		-	-	-	-	-	-	-	-	-
AsAmUn057B01.b	EX222298	SF	NO	NA	No	---NA---	372	0	-	-	0		-	-	-	-	-	-	-	-	-
AsAmUn057B02.b	EX222299	SF	NO	NA	Yes	pom1	488	10	1.0E-6.52063E-82	0.896	0		-	3L	Plus	119,890,836-119,891,323	8,981,406-8,981,893	1	88.7	100	162
AsAmUn057B07.b	EX222301	SF	NO	NA	No	casps4 protein	180	10	1.0E-1.34812E-15	0.81	0		-	-	-	-	-	-	-	-	-
AsAmUn057B08.b	EX222302	SF	NO	NA	No	---NA---	293	0	-	-	0		-	-	-	-	-	-	-	-	-
AsAmUn057B11.b	EX222304	SF	NO	NA	Yes	ef-hand domain-containing protein 1	599	10	1.0E-2.14069E-43	0.695	0		-	2R	Minus	92,842,641-92,842,366	43,478,041-43,478,316	1	81.9	46.1	91
AsAmUn057C06.b	EX222305	SF	NO	NA	No	---NA---	286	0	-	-	0		-	-	-	-	-	-	-	-	-
AsAmUn057E02.b	EX222312	SF	NO	NA	No	lysozyme	332	10	1.0E-4.821E-45	0.834	6	C:GO:0005576 P:GO:0019835 P:GO:0016998 P:GO:0042742 F:GO:0003796 P:GO:0005975	EC:3.2.1.17,	-	-	-	-	-	-	-	-
AsAmUn057E03.b	EX222313	SF	NO	NA	No	---NA---	330	0	-	-	0		-	-	-	-	-	-	-	-	-
AsAmUn057E11.b	EX222317	SF	NO	NA	Yes	---NA---	121	0	-	-	0		-	2R	Minus	52,342,085-52,342,027	2,977,702-2,977,760	1	84.7	48.8	19
AsAmUn057F10.b	EX222322	SF	NO	NA	No	---NA---	382	0	-	-	0		-	-	-	-	-	-	-	-	-
AsAmUn057H04.b	EX222325	SF	NO	NA	No	---NA---	388	0	-	-	0		-	-	-	-	-	-	-	-	-
AsAmUn057H11.b	EX222326	SF	NO	NA	Yes	inorganic phosphate cotransporter	505	10	1.0E-4.76089E-94	0.932	0		-	3L	Plus	150,236,202-150,236,706	39,326,772-39,327,276	1	87.7	100	168
AsAmUn058B02.b	EX222331	SF	NO	NA	No	---NA---	199	0	-	-	0		-	-	-	-	-	-	-	-	-
AsAmUn058B03.b	EX222332	SF	NO	NA	No	---NA---	165	0	-	-	0		-	-	-	-	-	-	-	-	-
AsAmUn058B06.b	EX222334	SF	NO	NA	No	---NA---	218	0	-	-	0		-	-	-	-	-	-	-	-	-
AsAmUn058B09.b	EX222336	SF	NO	NA	No	---NA---	319	0	-	-	0		-	-	-	-	-	-	-	-	-
AsAmUn058B11.b	EX222337	SF	NO	NA	No	---NA---	601	2	1.0E-7.2605E-23	0.54	0		-	-	-	-	-	-	-	-	-
AsAmUn058C04.b	EX222339	SF	NO	NA	No	---NA---	144	0	-	-	0		-	-	-	-	-	-	-	-	-
AsAmUn058C10.b	EX222342	SF	NO	NA	No	---NA---	262	0	-	-	0		-	-	-	-	-	-	-	-	-
AsAmUn058E07.b	EX222346	SF	NO	NA	Yes	suppressor of cytokine signaling 7	532	10	1.0E-4.34016E-62	0.928	0		-	X	Minus	265,158,526-265,158,054	16,694,526-16,694,998	2	89.1	69	119
AsAmUn058E10.b	EX222347	SF	NO	NA	No	---NA---	208	0	-	-	0		-	-	-	-	-	-	-	-	-
AsAmUn058F08.b	EX222351	SF	NO	NA	No	---NA---	226	0	-	-	0		-	-	-	-	-	-	-	-	-
AsAmUn058G02.b	EX222355	SF	NO	NA	No	---NA---	134	0	-	-	0		-	-	-	-	-	-	-	-	-
AsAmUn058H11.b	EX222360	SF	NO	NA	No	---NA---	268	0	-	-	0		-	-	-	-	-	-	-	-	-
AsAmUn059B05.b	EX222368	SF	NO	NA	No	---NA---	204	0	-	-	0		-	-	-	-	-	-	-	-	-
AsAmUn059D03.b	EX222378	SF	NO	NA	No	antimicrobial peptide cecropin (agap000694-pa)	580	6	1.0E-7.50889E-14	0.92	3	C:GO:0005576 P:GO:0045087 P:GO:0042742		-	-	-	-	-	-	-	-
AsAmUn059D07.b	EX222381	SF	NO	NA	No	3-hydroxyacyl-coa dehyrogenase	221	10	1.0E-1.13822E-33	0.908	10	F:GO:0003857 C:GO:0005743 F:GO:0050662 P:GO:0006550 P:GO:0006552 P:GO:0006554 P:GO:0006568 P:GO:0006574 P:GO:0006633 P:GO:0018874	EC:1.1.1.35,	-	-	-	-	-	-	-	-
AsAmUn059E09.b	EX222386	SF	NO	NA	No	---NA---	294	0	-	-	0		-	-	-	-	-	-	-	-	-
AsAmUn059E10.b	EX222387	SF	NO	NA	No	---NA---	140	0	-	-	0		-	-	-	-	-	-	-	-	-
AsAmUn060B07.b	EX222400	SF	NO	NA	No	---NA---	301	0	-	-	0		-	-	-	-	-	-	-	-	-
AsAmUn060B11.b	EX222402	SF	NO	NA	No	---NA---	246	0	-	-	0		-	-	-	-	-	-	-	-	-
AsAmUn060C08.b	EX222407	SF	NO	NA	No	---NA---	100	0	-	-	0		-	-	-	-	-	-	-	-	-
AsAmUn060D03.b	EX222410	SF	NO	NA	No	---NA---	274	0	-	-	0		-	-	-	-	-	-	-	-	-
AsAmUn060D06.b	EX222412	SF	NO	NA	No	epoxide hydrolase	150	10	1.0E-2.80543E-16	0.831	5	F:GO:0004301 C:GO:0016020 C:GO:0005792 P:GO:0009636 P:GO:0006805	EC:3.3.2.10,	-	-	-	-	-	-	-	-
AsAmUn060D10.b	EX222415	SF	NO	NA	No	---NA---	153	0	-	-	0		-	-	-	-	-	-	-	-	-
AsAmUn060E10.b	EX222418	SF	NO	NA	No	---NA---	147	0	-	-	0		-	-	-	-	-	-	-	-	-
AsAmUn060E12.b	EX222420	SF	NO	NA	No	---NA---	151	0	-	-	0		-	-	-	-	-	-	-	-	-
AsAmUn060F02.b	EX222422	SF	NO	NA	No	---NA---	170	0	-	-	0		-	-	-	-	-	-	-	-	-
AsAmUn060F03.b	EX222423	SF	NO	NA	No	---NA---	615	0	-	-	0		-	-	-	-	-	-	-	-	-
AsAmUn060H02.b	EX222435	SF	NO	NA	No	galectin (agap004807-pa)	206	5	1.0E-2.84966E-13	0.918	1	F:GO:0005529		-	-	-	-	-	-	-	-
AsAmUn060H09.b	EX222440	SF	NO	NA	No	---NA---	150	0	-	-	0		-	-	-	-	-	-	-	-	-
AsAmUn060H10.b	EX222441	SF	NO	NA	No	trehalose-6-phosphate synthase	224	10	1.0E-1.692E-37	0.93	0		-	-	-	-	-	-	-	-	-
AsAmUn061A04.b	EX222444	SF	NO	NA	No	---NA---	166	0	-	-	0		-	-	-	-	-	-	-	-	-
AsAmUn061A05.b	EX222445	SF	NO	NA	Yes	carbamoyl-phosphate synthase large chain	605	10	1.0E-2.63301E-105	0.873	0		-	X	Minus	253,802,260-253,801,717	5,338,189-5,338,732	2	84.1	77.9	156
AsAmUn061B09.b	EX222449	SF	NO	NA	No	---NA---	446	0	-	-	0		-	-	-	-	-	-	-	-	-
AsAmUn061C07.b	EX222453	SF	NO	NA	No	---NA---	156	0	-	-	0		-	-	-	-	-	-	-	-	-
AsAmUn061C12.b	EX222456	SF	NO	NA	Yes	wd-repeat protein	336	10	1.0E-7.41915E-30	0.771	0		-	X	Minus	256,286,625-256,286,405	7,822,877-7,823,097	1	78.7	65.8	73
AsAmUn061D07.b	EX222459	SF	NO	NA	No	---NA---	280	0	-	-	0		-	-	-	-	-	-	-	-	-
AsAmUn061D09.b	EX222460	SF	NO	NA	No	---NA---	482	7	1.0E-1.03409E-31	0.5743	0		-	-	-	-	-	-	-	-	-
AsAmUn061E04.b	EX222461	SF	NO	NA	No	---NA---	422	0	-	-	0		-	-	-	-	-	-	-	-	-
AsAmUn061E09.b	EX222463	SF	NO	NA	No	cryptochrome 2	487	2	1.0E-1.63237E-24	0.75	0		-	-	-	-	-	-	-	-	-
AsAmUn061F01.b	EX222465	SF	NO	NA	No	---NA---	299	0	-	-	0		-	-	-	-	-	-	-	-	-
AsAmUn061F06.b	EX222467	SF	NO	NA	No	---NA---	342	0	-	-	0		-	-	-	-	-	-	-	-	-
AsAmUn061G09.b	EX222472	SF	NO	NA	No	---NA---	229	0	-	-	0		-	-	-	-	-	-	-	-	-
AsAmUn062A05.b	EX222477	SF	NO	NA	No	---NA---	208	0	-	-	0		-	-	-	-	-	-	-	-	-
AsAmUn062B06.b	EX222479	SF	NO	NA	No	---NA---	354	0	-	-	0		-	-	-	-	-	-	-	-	-
AsAmUn062B11.b	EX222480	SF	NO	NA	No	hypothetical conserved protein	503	10	1.0E-6.83467E-29	0.836	0		-	-	-	-	-	-	-	-	-
AsAmUn062D03.b	EX222485	SF	NO	NA	No	---NA---	247	0	-	-	0		-	-	-	-	-	-	-	-	-
AsAmUn062E03.b	EX222489	SF	NO	NA	No	---NA---	110	1	1.0E-2.15707E-8	0.94	0		-	-	-	-	-	-	-	-	-
AsAmUn062E09.b	EX222491	SF	NO	NA	Yes	zinc metalloproteinase dpy-31	391	10	1.0E-6.42137E-58	0.728	1	F:GO:0008233		3L	Minus	120,791,176-120,790,799	9,881,369-9,881,746	1	81	96.7	126
AsAmUn062F11.b	EX222496	SF	NO	NA	No	---NA---	278	0	-	-	0		-	-	-	-	-	-	-	-	-
AsAmUn062G03.b	EX222498	SF	NO	NA	No	---NA---	128	0	-	-	0		-	-	-	-	-	-	-	-	-
AsAmUn062G10.b	EX222500	SF	NO	NA	No	---NA---	345	0	-	-	0		-	-	-	-	-	-	-	-	-
AsAmUn063A04.b	EX222505	SF	NO	NA	No	mitochondrial ribosomal	523	10	1.0E-2.38628E-78	0.806	0		-	-	-	-	-	-	-	-	-
AsAmUn063A05.b	EX222506	SF	NO	NA	No	---NA---	444	0	-	-	0		-	-	-	-	-	-	-	-	-
AsAmUn063A07.b	EX222508	SF	NO	NA	No	---NA---	227	0	-	-	0		-	-	-	-	-	-	-	-	-
AsAmUn063D12.b	EX222511	SF	NO	NA	No	---NA---	534	0	-	-	0		-	-	-	-	-	-	-	-	-
AsAmUn063F12.b	EX222514	SF	NO	NA	No	reverse transcriptase	535	10	1.0E-1.06879E-15	0.528	3	F:GO:0003723 P:GO:0006278 F:GO:0003964	-	-	-	-	-	-	-	-	-
AsAmUn063G12.b	EX222518	SF	NO	NA	Yes	zeta-coat protein	450	10	1.0E-6.15698E-24	0.988	5	P:GO:0006461 F:GO:0005515 C:GO:0030117 P:GO:0006886 P:GO:0006911		2L	Minus	33,834,936-33,834,349	33,834,349-33,834,936	3	95.4	38.7	56
AsAmUn063H08.b	EX222524	SF	NO	NA	No	---NA---	173	0	-	-	0		-	-	-	-	-	-	-	-	-
AsAmUn064B10.b	EX222535	SF	NO	NA	No	---NA---	216	0	-	-	0		-	-	-	-	-	-	-	-	-
AsAmUn064B11.b	EX222536	SF	NO	NA	Yes	cg7331 cg7331-pa	150	8	1.0E-8.42159E-21	0.9113	0		-	2L	Plus	19,531,675-19,531,823	19,531,675-19,531,823	1	95.3	99.3	49
AsAmUn064B12.b	EX222537	SF	NO	NA	Yes	---NA---	117	4	1.0E-1.02523E-10	0.8875	0		-	2L	Minus	28,618,974-28,618,869	28,618,869-28,618,974	1	90.6	90.6	35
AsAmUn064C07.b	EX222540	SF	NO	NA	No	---NA---	303	0	-	-	0		-	-	-	-	-	-	-	-	-
AsAmUn064F01.b	EX222554	SF	NO	NA	Yes	mitochondrial 28s ribosomal protein s21	397	10	1.0E-2.42881E-44	0.972	4	C:GO:0005840 F:GO:0003735 P:GO:0006412 P:GO:0042254	EC:3.6.5.3,	3R	Plus	180,563,640-180,564,005	27,690,775-27,691,140	2	83.8	68.3	89
AsAmUn064G08.b	EX222565	SF	NO	NA	No	---NA---	299	0	-	-	0		-	-	-	-	-	-	-	-	-
AsAmUn064H01.b	EX222568	SF	NO	NA	No	---NA---	141	0	-	-	0		-	-	-	-	-	-	-	-	-
AsAmUn064H10.b	EX222571	SF	NO	NA	No	---NA---	551	0	-	-	0		-	-	-	-	-	-	-	-	-
AsAmUn065F02.b3	EX222576	SF	NO	NA	No	---NA---	456	0	-	-	0		-	-	-	-	-	-	-	-	-
AsAmUn065G01.b3	EX222579	SF	NO	NA	Yes	fidipidine	625	10	1.0E-1.76049E-59	0.77	0		-	3R	Plus	177,549,855-177,550,351	24,676,990-24,677,486	3	83.8	58.2	121
AsAmUn065G10.b3	EX222580	SF	NO	NA	No	---NA---	135	0	-	-	0		-	-	-	-	-	-	-	-	-
AsAmUn066B01.b	EX222584	SF	NO	NA	No	---NA---	117	0	-	-	0		-	-	-	-	-	-	-	-	-
AsAmUn066B01.b2	EX222583	SF	NO	NA	No	---NA---	140	0	-	-	0		-	-	-	-	-	-	-	-	-
AsAmUn066B02.b	EX222585	SF	NO	NA	No	---NA---	232	0	-	-	0		-	-	-	-	-	-	-	-	-
AsAmUn066C03.b	EX222588	SF	NO	NA	No	---NA---	155	0	-	-	0		-	-	-	-	-	-	-	-	-
AsAmUn066G05.b	EX222611	SF	NO	NA	Yes	---NA---	466	1	1.0E-7.63169E-6	0.8	0		-	2R	Minus	74,464,645-74,464,406	25,100,081-25,100,320	1	83.3	50.2	79
AsAmUn066H12.b2	EX222616	SF	NO	NA	No	---NA---	187	0	-	-	0		-	-	-	-	-	-	-	-	-
AsAmUn067A01.b	EX222617	SF	NO	NA	No	---NA---	252	0	-	-	0		-	-	-	-	-	-	-	-	-
AsAmUn067D02.b2	EX222621	SF	NO	NA	Yes	---NA---	114	0	-	-	0		-	X	Minus	266,039,471-266,039,357	17,575,829-17,575,943	1	66.1	100	38
AsAmUn067E06.b2	EX222628	SF	NO	NA	No	---NA---	629	0	-	-	0		-	-	-	-	-	-	-	-	-
AsAmUn067F09.b2	EX222635	SF	NO	NA	Yes	---NA---	601	10	1.0E-7.91094E-70	0.905	0		-	2R	Minus	69,958,023-69,957,478	20,593,153-20,593,698	1	86.3	90	151
AsAmUn067H02.b2	EX222642	SF	NO	NA	Yes	capicua protein	166	10	1.0E-2.41397E-20	0.834	0		-	2R	Plus	82,234,876-82,235,001	32,870,551-32,870,676	1	93.7	75.9	42
AsAmUn067H09.b2	EX222644	SF	NO	NA	Yes	trafficking protein particle complex subunit 3	232	10	1.0E-1.42758E-12	0.925	0		-	2L	Plus	46,181,576-46,181,683	46,181,576-46,181,683	1	88.9	46.6	35
AsAmUn068B04.b2	EX222646	SF	NO	NA	No	---NA---	380	0	-	-	0		-	-	-	-	-	-	-	-	-
AsAmUn069B01.b	EX222649	SF	NO	NA	No	---NA---	344	0	-	-	0		-	-	-	-	-	-	-	-	-
AsAmUn069E05.b	EX222663	SF	NO	NA	No	---NA---	524	0	-	-	0		-	-	-	-	-	-	-	-	-
AsAmUn069G01.b	EX222669	SF	NO	NA	No	---NA---	317	0	-	-	0		-	-	-	-	-	-	-	-	-
AsAmUn069G03.b	EX222670	SF	NO	NA	Yes	---NA---	261	0	-	-	0		-	3L	Minus	148,109,185-148,109,028	37,199,598-37,199,755	1	70.8	52.1	52
AsAmUn069G05.b	EX222671	SF	NO	NA	No	---NA---	229	0	-	-	0		-	-	-	-	-	-	-	-	-
AsAmUn070A09.b	EX222677	SF	NO	NA	No	---NA---	187	0	-	-	0		-	-	-	-	-	-	-	-	-
AsAmUn070C10.b	EX222690	SF	NO	NA	No	---NA---	263	0	-	-	0		-	-	-	-	-	-	-	-	-
AsAmUn070C12.b	EX222691	SF	NO	NA	No	---NA---	388	0	-	-	0		-	-	-	-	-	-	-	-	-
AsAmUn070D07.b	EX222696	SF	NO	NA	No	---NA---	137	0	-	-	0		-	-	-	-	-	-	-	-	-
AsAmUn070E05.b	EX222700	SF	NO	NA	Yes	---NA---	140	0	-	-	0		-	3R	Plus	157,136,328-157,137,039	4,263,463-4,264,174	2	95.3	60.7	28
AsAmUn070E12.b	EX222703	SF	NO	NA	No	---NA---	268	0	-	-	0		-	-	-	-	-	-	-	-	-
AsAmUn070F11.b	EX222706	SF	NO	NA	No	---NA---	169	0	-	-	0		-	-	-	-	-	-	-	-	-
AsAmUn070G09.b	EX222708	SF	NO	NA	No	---NA---	553	0	-	-	0		-	-	-	-	-	-	-	-	-
AsAmUn070G12.b	EX222709	SF	NO	NA	Yes	signal recognition particle 19 kda protein	360	10	1.0E-2.47118E-33	0.758	3	P:GO:0006614 C:GO:0048500 F:GO:0008312		3R	Plus	198,888,516-198,888,854	46,015,651-46,015,989	1	75.1	95.6	89
AsAmUn070H12.b	EX222717	SF	NO	NA	No	---NA---	255	0	-	-	0		-	-	-	-	-	-	-	-	-
AsAmUn071A02.b2	EX222718	SF	NO	NA	Yes	---NA---	210	0	-	-	0		-	2L	Plus	46,314,875-46,314,963	46,314,875-46,314,963	1	87.6	42.4	21
AsAmUn071A03.b2	EX222719	SF	NO	NA	No	---NA---	318	0	-	-	0		-	-	-	-	-	-	-	-	-
AsAmUn071C06.b2	EX222728	SF	NO	NA	Yes	mitochondrial transcription factorisoform d	493	10	1.0E-9.46398E-20	0.779	5	F:GO:0003712 C:GO:0005759 P:GO:0006390 C:GO:0005667 P:GO:0045449		3L	Plus	148,844,424-148,844,718	37,934,994-37,935,288	1	87.1	59.2	97
AsAmUn071C07.b2	EX222729	SF	NO	NA	Yes	---NA---	430	0	-	-	0		-	2R	Minus	103,229,039-103,228,864	53,864,539-53,864,714	1	71.4	40.9	29
AsAmUn071D10.b2	EX222734	SF	NO	NA	No	---NA---	326	0	-	-	0		-	-	-	-	-	-	-	-	-
AsAmUn071E06.b2	EX222735	SF	NO	NA	No	---NA---	235	0	-	-	0		-	-	-	-	-	-	-	-	-
AsAmUn071F12.b2	EX222741	SF	NO	NA	No	---NA---	181	0	-	-	0		-	-	-	-	-	-	-	-	-
AsAmUn071G03.b2	EX222744	SF	NO	NA	No	---NA---	164	0	-	-	0		-	-	-	-	-	-	-	-	-
AsAmUn071G06.b2	EX222745	SF	NO	NA	No	---NA---	419	0	-	-	0		-	-	-	-	-	-	-	-	-
AsAmUn071H08.b2	EX222750	SF	NO	NA	No	---NA---	125	0	-	-	0		-	-	-	-	-	-	-	-	-
AsAmUn072A02.b3	EX222751	SF	NO	NA	Yes	---NA---	117	0	-	-	0		-	2L	Plus	5,140,973-5,228,004	5,140,973-5,228,004	2	91.9	31.6	12
AsAmUn072B05.b3	EX222760	SF	NO	NA	No	---NA---	241	0	-	-	0		-	-	-	-	-	-	-	-	-
AsAmUn072B10.b	EX222761	SF	NO	NA	No	---NA---	204	0	-	-	0		-	-	-	-	-	-	-	-	-
AsAmUn072C03.b3	EX222764	SF	NO	NA	No	---NA---	437	0	-	-	0		-	-	-	-	-	-	-	-	-
AsAmUn072D11.b3	EX222777	SF	NO	NA	No	---NA---	339	0	-	-	0		-	-	-	-	-	-	-	-	-
AsAmUn072D12.b3	EX222778	SF	NO	NA	No	---NA---	276	0	-	-	0		-	-	-	-	-	-	-	-	-
AsAmUn072E06.b3	EX222780	SF	NO	NA	No	---NA---	412	0	-	-	0		-	-	-	-	-	-	-	-	-
AsAmUn072E07.b3	EX222781	SF	NO	NA	Yes	plasma membrane calcium-transporting atpase 2	250	1	1.0E-2.53685E-30	0.97	0		-	3L	Minus	118,755,552-118,755,304	7,845,874-7,846,122	1	99.2	99.6	78
AsAmUn072H12.b	EX222801	SF	NO	NA	Yes	---NA---	152	0	-	-	0		-	3R	Minus	194,982,069-194,981,960	42,109,095-42,109,204	1	88.8	76.3	19
AsAmUn073B06.b	EX222803	SF	NO	NA	No	---NA---	212	0	-	-	0		-	-	-	-	-	-	-	-	-
AsAmUn073H10.b	EX222813	SF	NO	NA	Yes	---NA---	241	3	1.0E-3.71808E-13	0.83	0		-	3L	Minus	143,838,049-143,837,913	32,928,483-32,928,619	1	85.4	56.8	46
AsAmUn074A03.b3	EX222818	SF	NO	NA	No	---NA---	373	0	-	-	0		-	-	-	-	-	-	-	-	-
AsAmUn074E05.b3	EX222845	SF	NO	NA	Yes	---NA---	489	10	1.0E-2.17828E-61	0.865	0		-	2R	Minus	64,602,330-64,599,445	15,235,120-15,238,005	2	88	99.8	163
AsAmUn074F01.b3	EX222851	SF	NO	NA	No	---NA---	156	0	-	-	0		-	-	-	-	-	-	-	-	-
AsAmUn074G12.b3	EX222870	SF	NO	NA	No	---NA---	292	0	-	-	0		-	-	-	-	-	-	-	-	-
AsAmUn074H04.b3	EX222873	SF	NO	NA	No	---NA---	105	0	-	-	0		-	-	-	-	-	-	-	-	-
AsAmUn074H09.b3	EX222876	SF	NO	NA	Yes	ribulose-phosphate 3-epimerase	288	10	1.0E-1.29101E-37	0.934	3	F:GO:0004750 P:GO:0006098 P:GO:0015976	EC:5.1.3.1,	2L	Minus	9,758,197-9,757,886	9,757,886-9,758,197	2	87.2	81.2	78
AsAmUn074H11.b3	EX222877	SF	NO	NA	Yes	---NA---	366	0	-	-	0		-	UNKN	Plus	247,221,331-247,426,053	41,147,782-41,352,504	2	94.8	89.1	85
AsAmUn075B05.b	EX222886	SF	NO	NA	No	subfamilymember 11	612	10	1.0E-1.66188E-54	0.711	1	F:GO:0031072	-	-	-	-	-	-	-	-	-
AsAmUn075B06.b	EX222887	SF	NO	NA	No	---NA---	625	0	-	-	0		-	-	-	-	-	-	-	-	-
AsAmUn075B11.b	EX222890	SF	NO	NA	No	---NA---	125	0	-	-	0		-	-	-	-	-	-	-	-	-
AsAmUn075C08.b	EX222893	SF	NO	NA	No	---NA---	445	0	-	-	0		-	-	-	-	-	-	-	-	-
AsAmUn075D05.b	EX222896	SF	NO	NA	No	---NA---	293	0	-	-	0		-	-	-	-	-	-	-	-	-
AsAmUn075D08.b	EX222897	SF	NO	NA	No	---NA---	562	0	-	-	0		-	-	-	-	-	-	-	-	-
AsAmUn075D10.b	EX222899	SF	NO	NA	Yes	translation initiation factordelta subunit	293	10	1.0E-1.7467E-18	0.914	0		-	2L	Plus	23,863,987-23,864,137	23,863,987-23,864,137	1	84.8	51.5	50
AsAmUn075D11.b	EX222900	SF	NO	NA	No	---NA---	540	2	1.0E-1.07179E-18	0.625	0		-	-	-	-	-	-	-	-	-
AsAmUn075F06.b	EX222906	SF	NO	NA	No	---NA---	144	0	-	-	0		-	-	-	-	-	-	-	-	-
AsAmUn075G02.b	EX222909	SF	NO	NA	No	---NA---	134	0	-	-	0		-	-	-	-	-	-	-	-	-
AsAmUn075H02.b	EX222916	SF	NO	NA	No	---NA---	297	0	-	-	0		-	-	-	-	-	-	-	-	-
AsAmUn076B10.b	EX222924	SF	NO	NA	No	---NA---	475	0	-	-	0		-	-	-	-	-	-	-	-	-
AsAmUn076F09.b	EX222941	SF	NO	NA	Yes	bone morphogenetic protein 5 bmp5 7	165	10	1.0E-1.55994E-27	0.937	5	C:GO:0005576 F:GO:0008083 P:GO:0040007 P:GO:0007165 P:GO:0008283		X	Minus	263,800,488-263,800,373	15,336,845-15,336,960	1	87.9	70.3	38
AsAmUn076G08.b	EX222948	SF	NO	NA	No	---NA---	438	0	-	-	0		-	-	-	-	-	-	-	-	-
AsAmUn076H02.b	EX222952	SF	NO	NA	No	---NA---	442	0	-	-	0		-	-	-	-	-	-	-	-	-
AsAmUn077A03.b	EX222958	SF	NO	NA	No	---NA---	461	0	-	-	0		-	-	-	-	-	-	-	-	-
AsAmUn077B12.b	EX222959	SF	NO	NA	No	---NA---	218	0	-	-	0		-	-	-	-	-	-	-	-	-
AsAmUn077C07.b	EX222961	SF	NO	NA	No	---NA---	289	0	-	-	0		-	-	-	-	-	-	-	-	-
AsAmUn077F02.b	EX222971	SF	NO	NA	Yes	---NA---	123	0	-	-	0		-	3L	Minus	145,745,006-145,744,904	34,835,474-34,835,576	1	87.4	83.7	33
AsAmUn077H12.b	EX222982	SF	NO	NA	No	trypsin 3a1	331	10	1.0E-1.52298E-43	0.694	1	F:GO:0016787		-	-	-	-	-	-	-	-
AsAmUn078D03.b	EX222987	SF	NO	NA	No	---NA---	428	0	-	-	0		-	-	-	-	-	-	-	-	-
AsAmUn078D10.b	EX222988	SF	NO	NA	No	---NA---	101	0	-	-	0		-	-	-	-	-	-	-	-	-
AsAmUn078D12.b	EX222989	SF	NO	NA	No	---NA---	162	0	-	-	0		-	-	-	-	-	-	-	-	-
AsAmUn078E04.b	EX222990	SF	NO	NA	No	---NA---	130	0	-	-	0		-	-	-	-	-	-	-	-	-
AsAmUn078E10.b	EX222992	SF	NO	NA	Yes	dimethylaniline monooxygenase	141	2	1.0E-3.21106E-17	0.845	0		-	3L	Minus	113,624,954-113,624,816	2,715,386-2,715,524	1	83.5	98.6	45
AsAmUn078H01.b	EX223002	SF	NO	NA	No	---NA---	370	0	-	-	0		-	-	-	-	-	-	-	-	-
AsAmUn079B01.b	EX223014	SF	NO	NA	No	---NA---	194	0	-	-	0		-	-	-	-	-	-	-	-	-
AsAmUn079B05.b	EX223016	SF	NO	NA	No	---NA---	586	0	-	-	0		-	-	-	-	-	-	-	-	-
AsAmUn079B09.b	EX223017	SF	NO	NA	Yes	rest corepressorprotein	246	10	1.0E-3.54129E-40	0.945	0		-	2R	Minus	71,329,600-71,329,255	21,964,930-21,965,275	2	85	100	82
AsAmUn079B12.b	EX223019	SF	NO	NA	Yes	sulfate transporter	550	10	1.0E-1.57301E-73	0.837	0		-	3L	Minus	150,838,804-150,838,288	39,928,858-39,929,374	1	83.6	92.9	138
AsAmUn079E03.b	EX223025	SF	NO	NA	No	---NA---	125	0	-	-	0		-	-	-	-	-	-	-	-	-
AsAmUn079E06.b	EX223028	SF	NO	NA	No	---NA---	481	0	-	-	0		-	-	-	-	-	-	-	-	-
AsAmUn079H05.b	EX223044	SF	NO	NA	No	---NA---	201	0	-	-	0		-	-	-	-	-	-	-	-	-
AsAmUn080A06.b	EX223050	SF	NO	NA	No	---NA---	175	0	-	-	0		-	-	-	-	-	-	-	-	-
AsAmUn080A08.b	EX223051	SF	NO	NA	No	---NA---	282	0	-	-	0		-	-	-	-	-	-	-	-	-
AsAmUn080B02.b	EX223052	SF	NO	NA	Yes	---NA---	590	3	1.0E-1.19918E-51	0.7867	0		-	3L	Plus	115,091,311-115,091,993	4,181,881-4,182,563	3	82.8	99.8	134
AsAmUn080B03.b	EX223053	SF	NO	NA	No	---NA---	147	0	-	-	0		-	-	-	-	-	-	-	-	-
AsAmUn080B05.b	EX223055	SF	NO	NA	No	---NA---	575	0	-	-	0		-	-	-	-	-	-	-	-	-
AsAmUn080D04.b	EX223061	SF	NO	NA	No	---NA---	466	0	-	-	0		-	-	-	-	-	-	-	-	-
AsAmUn080E03.b	EX223065	SF	NO	NA	Yes	elongation factor tu	442	10	1.0E-1.05309E-52	0.893	6	F:GO:0003746 C:GO:0005739 F:GO:0003924 F:GO:0005525 C:GO:0005840 P:GO:0006448	EC:3.6.5.1, EC:3.6.5.2, EC:3.6.5.3, EC:3.6.5.4,	2L	Minus	40,538,147-40,537,816	40,537,816-40,538,147	1	87	75.1	110
AsAmUn080E11.b	EX223069	SF	NO	NA	No	---NA---	220	0	-	-	0		-	-	-	-	-	-	-	-	-
AsAmUn080G08.b	EX223077	SF	NO	NA	No	---NA---	103	0	-	-	0		-	-	-	-	-	-	-	-	-
AsAmUn080G09.b	EX223078	SF	NO	NA	No	---NA---	101	0	-	-	0		-	-	-	-	-	-	-	-	-
AsAmUn080G11.b	EX223080	SF	NO	NA	No	---NA---	207	0	-	-	0		-	-	-	-	-	-	-	-	-
AsAmUn080G12.b	EX223081	SF	NO	NA	Yes	glutamateionotropic kainate3	424	10	1.0E-1.3336E-26	0.803	0		-	X	Minus	263,207,993-263,207,713	14,744,185-14,744,465	1	81.7	67	93
AsAmUn081B12.b	EX223089	SF	NO	NA	No	---NA---	511	1	1.0E-4.94011E-9	0.57	0		-	-	-	-	-	-	-	-	-
AsAmUn081D05.b	EX223093	SF	NO	NA	Yes	protein (auxin transport protein)	545	10	1.0E-6.26756E-91	0.862	8	P:GO:0050896 P:GO:0007399 F:GO:0004842 P:GO:0007601 F:GO:0008270 F:GO:0005516 P:GO:0007291 P:GO:0016567	EC:6.3.2.19,	2R	Minus	50,002,919-50,002,375	638,050-638,594	1	84	100	181
AsAmUn081D12.b	EX223098	SF	NO	NA	No	---NA---	239	0	-	-	0		-	-	-	-	-	-	-	-	-
AsAmUn081F05.b	EX223102	SF	NO	NA	Yes	---NA---	416	0	-	-	0		-	X	Minus	258,249,532-258,249,487	9,785,959-9,786,004	1	93.5	11.1	15
AsAmUn081G02.b	EX223104	SF	NO	NA	No	---NA---	222	0	-	-	0		-	-	-	-	-	-	-	-	-
AsAmUn081H01.b	EX223108	SF	NO	NA	No	---NA---	182	0	-	-	0		-	-	-	-	-	-	-	-	-
AsAmUn081H06.b	EX223110	SF	NO	NA	No	---NA---	312	0	-	-	0		-	-	-	-	-	-	-	-	-
AsAmUn081H07.b	EX223111	SF	NO	NA	No	---NA---	377	4	1.0E-4.42937E-30	0.685	0		-	-	-	-	-	-	-	-	-
AsAmUn081H09.b	EX223113	SF	NO	NA	No	---NA---	135	0	-	-	0		-	-	-	-	-	-	-	-	-
AsAmUn082A03.b2	EX223115	SF	NO	NA	No	---NA---	111	10	1.0E-1.10245E-12	0.949	0		-	-	-	-	-	-	-	-	-
AsAmUn082D04.b2	EX223118	SF	NO	NA	Yes	---NA---	111	0	-	-	0		-	2L	Minus	30,516,061-30,516,016	30,516,016-30,516,061	1	87.2	42.3	14
AsAmUn082G12.b2	EX223127	SF	NO	NA	No	---NA---	465	0	-	-	0		-	-	-	-	-	-	-	-	-
AsAmUn083A02.b2	EX223129	SF	NO	NA	Yes	isocitrate dehydrogenase	104	10	1.0E-8.8099E-10	0.907	0		-	2R	Plus	75,653,421-75,653,524	26,289,096-26,289,199	1	88.5	100	35
AsAmUn083B09.b2	EX223133	SF	NO	NA	No	---NA---	165	0	-	-	0		-	-	-	-	-	-	-	-	-
AsAmUn083C09.b2	EX223137	SF	NO	NA	No	---NA---	488	0	-	-	0		-	-	-	-	-	-	-	-	-
AsAmUn083D10.b2	EX223143	SF	NO	NA	No	---NA---	256	0	-	-	0		-	-	-	-	-	-	-	-	-
AsAmUn083E05.b2	EX223145	SF	NO	NA	No	---NA---	288	0	-	-	0		-	-	-	-	-	-	-	-	-
AsAmUn083E09.b2	EX223146	SF	NO	NA	No	---NA---	137	0	-	-	0		-	-	-	-	-	-	-	-	-
AsAmUn083F09.b2	EX223148	SF	NO	NA	No	---NA---	492	0	-	-	0		-	-	-	-	-	-	-	-	-
AsAmUn083G08.b2	EX223150	SF	NO	NA	Yes	myosin light chain kinase	380	2	1.0E-4.87255E-29	0.73	0		-	2L	Plus	47,701,280-47,701,659	47,701,280-47,701,659	1	78.7	100	126
AsAmUn083G09.b2	EX223151	SF	NO	NA	No	---NA---	124	0	-	-	0		-	-	-	-	-	-	-	-	-
AsAmUn083H06.b2	EX223153	SF	NO	NA	No	---NA---	121	0	-	-	0		-	-	-	-	-	-	-	-	-
AsAmUn084B03.b	EX223155	SF	NO	NA	No	---NA---	146	0	-	-	0		-	-	-	-	-	-	-	-	-
AsAmUn084D09.b	EX223165	SF	NO	NA	No	---NA---	247	0	-	-	0		-	-	-	-	-	-	-	-	-
AsAmUn084E06.b	EX223169	SF	NO	NA	No	---NA---	323	0	-	-	0		-	-	-	-	-	-	-	-	-
AsAmUn084E11.b	EX223170	SF	NO	NA	No	---NA---	162	0	-	-	0		-	-	-	-	-	-	-	-	-
AsAmUn084H05.b	EX223183	SF	NO	NA	No	---NA---	156	0	-	-	0		-	-	-	-	-	-	-	-	-
AsAmUn085A06.b2	EX223186	SF	NO	NA	Yes	---NA---	194	0	-	-	0		-	3R	Plus	198,919,093-198,939,560	46,046,228-46,066,695	2	81.5	99.5	30
AsAmUn085B10.b2	EX223191	SF	NO	NA	No	---NA---	410	0	-	-	0		-	-	-	-	-	-	-	-	-
AsAmUn085B12.b2	EX223192	SF	NO	NA	Yes	---NA---	440	10	1.0E-4.59831E-56	0.691	0		-	2L	Minus	26,997,101-26,996,640	26,996,640-26,997,101	3	85.2	92	134
AsAmUn085D08.b2	EX223200	SF	NO	NA	No	---NA---	322	0	-	-	0		-	-	-	-	-	-	-	-	-
AsAmUn085E04.b2	EX223204	SF	NO	NA	No	---NA---	141	0	-	-	0		-	-	-	-	-	-	-	-	-
AsAmUn085E09.b2	EX223206	SF	NO	NA	No	---NA---	228	0	-	-	0		-	-	-	-	-	-	-	-	-
AsAmUn085E12.b2	EX223208	SF	NO	NA	No	---NA---	218	0	-	-	0		-	-	-	-	-	-	-	-	-
AsAmUn085F02.b2	EX223209	SF	NO	NA	Yes	---NA---	248	0	-	-	0		-	X	Minus	259,653,054-259,652,939	11,189,411-11,189,526	1	83.8	46.8	38
AsAmUn085F03.b2	EX223210	SF	NO	NA	No	---NA---	120	0	-	-	0		-	-	-	-	-	-	-	-	-
AsAmUn085G07.b2	EX223215	SF	NO	NA	No	---NA---	320	0	-	-	0		-	-	-	-	-	-	-	-	-
AsAmUn085H06.b2	EX223222	SF	NO	NA	No	---NA---	133	1	1.0E-1.50788E-6	0.82	0		-	-	-	-	-	-	-	-	-
AsAmUn085H10.b2	EX223225	SF	NO	NA	No	---NA---	317	0	-	-	0		-	-	-	-	-	-	-	-	-
AsAmUn086A05.b	EX223227	SF	NO	NA	No	---NA---	135	0	-	-	0		-	-	-	-	-	-	-	-	-
AsAmUn086A08.b	EX223228	SF	NO	NA	No	---NA---	331	0	-	-	0		-	-	-	-	-	-	-	-	-
AsAmUn086B02.b	EX223229	SF	NO	NA	No	---NA---	108	0	-	-	0		-	-	-	-	-	-	-	-	-
AsAmUn086B06.b	EX223230	SF	NO	NA	No	---NA---	413	0	-	-	0		-	-	-	-	-	-	-	-	-
AsAmUn086B12.b	EX223232	SF	NO	NA	Yes	---NA---	136	0	-	-	0		-	3R	Plus	154,162,930-154,163,042	1,290,065-1,290,177	1	93.8	83.1	26
AsAmUn086E06.b	EX223458	SF	NO	NA	No	---NA---	288	0	-	-	0		-	-	-	-	-	-	-	-	-
AsAmUn086G05.b	EX223250	SF	NO	NA	No	---NA---	488	0	-	-	0		-	-	-	-	-	-	-	-	-
AsAmUn086H06.b	EX223257	SF	NO	NA	No	---NA---	126	0	-	-	0		-	-	-	-	-	-	-	-	-
AsAmUn087B01.b	EX223261	SF	NO	NA	Yes	replication factor c subunit 2	635	10	1.0E-7.53933E-93	0.921	9	P:GO:0016321 F:GO:0004003 P:GO:0006271 P:GO:0007076 F:GO:0003689 F:GO:0005524 C:GO:0005634 C:GO:0005663 C:GO:0042575		2L	Minus	46,828,796-46,828,179	46,828,179-46,828,796	2	84.5	86.6	183
AsAmUn087G03.b	EX223263	SF	NO	NA	No	---NA---	102	0	-	-	0		-	-	-	-	-	-	-	-	-
AsAmUn087H11.b	EX223265	SF	NO	NA	Yes	---NA---	130	0	-	-	0		-	3R	Minus	200,877,748-200,877,630	48,004,765-48,004,883	1	92.4	91.5	22
AsAmUn088A04.b	EX223270	SF	NO	NA	Yes	pmp22 peroxisomal membrane	305	10	1.0E-6.5317E-26	0.782	0		-	2R	Minus	53,561,268-53,561,063	4,196,738-4,196,943	1	80.1	67.5	68
AsAmUn088A07.b	EX223273	SF	NO	NA	No	gustatory receptor (agap001173-pa)	386	2	1.0E-4.10172E-20	0.715	4	P:GO:0007186 C:GO:0016021 C:GO:0005886 F:GO:0004930		-	-	-	-	-	-	-	-
AsAmUn088G09.b	EX223296	SF	NO	NA	No	---NA---	200	0	-	-	0		-	-	-	-	-	-	-	-	-
AsAmUn088H04.b	EX223297	SF	NO	NA	No	---NA---	230	0	-	-	0		-	-	-	-	-	-	-	-	-
AsAmUn088H12.b	EX223298	SF	NO	NA	No	---NA---	104	0	-	-	0		-	-	-	-	-	-	-	-	-
AsAmUn089A01.b	EX223299	SF	NO	NA	No	---NA---	573	0	-	-	0		-	-	-	-	-	-	-	-	-
AsAmUn089A02.b	EX223300	SF	NO	NA	Yes	---NA---	109	0	-	-	0		-	2R	Plus	76,026,838-76,026,880	26,662,513-26,662,555	1	93	39.4	13
AsAmUn089C11.b	EX223317	SF	NO	NA	No	cytochrome p450	542	10	1.0E-2.19373E-80	0.775	4	F:GO:0020037 F:GO:0004497 P:GO:0006118 F:GO:0005506		-	-	-	-	-	-	-	-
AsAmUn089D01.b	EX223318	SF	NO	NA	No	---NA---	324	0	-	-	0		-	-	-	-	-	-	-	-	-
AsAmUn089D05.b	EX223319	SF	NO	NA	Yes	sodium solute symporter	585	10	1.0E-6.01241E-80	0.838	0		-	2R	Minus	62,345,089-62,344,600	12,980,275-12,980,764	1	85.7	83.8	163
AsAmUn089E02.b	EX223322	SF	NO	NA	No	---NA---	231	0	-	-	0		-	-	-	-	-	-	-	-	-
AsAmUn089E12.b	EX223326	SF	NO	NA	Yes	---NA---	368	0	-	-	0		-	2R	Plus	102,568,881-102,569,021	53,204,556-53,204,696	1	71.5	39.1	22
AsAmUn089G11.b	EX223335	SF	NO	NA	Yes	guanine nucleotide-binding protein gsubunit alpha	300	10	1.0E-1.61352E-24	1	10	P:GO:0007528 F:GO:0004871 P:GO:0007186 P:GO:0007632 P:GO:0007476 P:GO:0048148 P:GO:0007268 P:GO:0007611 F:GO:0005525 C:GO:0005886		3L	Plus	148,533,030-148,533,390	37,623,600-37,623,960	2	99	95.3	48
AsAmUn089H07.b	EX223338	SF	NO	NA	No	---NA---	326	3	1.0E-2.50656E-25	0.7733	1	F:GO:0005515		-	-	-	-	-	-	-	-
AsAmUn089H09.b	EX223340	SF	NO	NA	Yes	valyl-trna synthetase	284	4	1.0E-4.49367E-11	0.88	0		-	2L	Plus	34,770,995-34,771,106	34,770,995-34,771,106	1	82.1	39.4	37
AsAmUn089H11.b	EX223341	SF	NO	NA	No	---NA---	338	0	-	-	0		-	-	-	-	-	-	-	-	-
AsAmUn090A03.b	EX223342	SF	NO	NA	Yes	phosphatidylethanolamine-binding protein	460	10	1.0E-4.04376E-44	0.702	0		-	2R	Minus	89,651,900-89,651,775	40,287,450-40,287,575	1	86.5	27.4	42
AsAmUn090A05.b	EX223344	SF	NO	NA	No	---NA---	302	0	-	-	0		-	-	-	-	-	-	-	-	-
AsAmUn090A11.b	EX223349	SF	NO	NA	No	---NA---	302	0	-	-	0		-	-	-	-	-	-	-	-	-
AsAmUn090B06.b	EX223355	SF	NO	NA	No	---NA---	126	0	-	-	0		-	-	-	-	-	-	-	-	-
AsAmUn090C01.b	EX223359	SF	NO	NA	Yes	nadh-ubiquinone oxidoreductase 24 kda subunit	470	10	1.0E-9.69201E-86	0.914	5	P:GO:0006120 F:GO:0051287 C:GO:0005747 F:GO:0003954 P:GO:0006118	EC:1.6.99.3,	2R	Minus	66,198,702-66,198,097	16,833,772-16,834,377	3	86	100	156
AsAmUn090D07.b	EX223368	SF	NO	NA	Yes	late endosomal lysosomal mp1 interacting	333	10	1.0E-9.07249E-36	0.878	0		-	2L	Plus	44,367,600-44,367,839	44,367,600-44,367,839	1	86.2	72.1	79
AsAmUn090E05.b	EX223374	SF	NO	NA	No	---NA---	209	0	-	-	0		-	-	-	-	-	-	-	-	-
AsAmUn090E06.b	EX223375	SF	NO	NA	No	---NA---	157	0	-	-	0		-	-	-	-	-	-	-	-	-
AsAmUn090E07.b	EX223376	SF	NO	NA	No	---NA---	142	0	-	-	0		-	-	-	-	-	-	-	-	-
AsAmUn090E09.b	EX223377	SF	NO	NA	No	transposase domain-containing protein	536	3	1.0E-9.69302E-9	0.5433	0		-	-	-	-	-	-	-	-	-
AsAmUn090F11.b	EX223387	SF	NO	NA	No	---NA---	462	0	-	-	0		-	-	-	-	-	-	-	-	-
AsAmUn090G09.b	EX223394	SF	NO	NA	No	---NA---	570	0	-	-	0		-	-	-	-	-	-	-	-	-
AsAmUn091B02.b	EX223400	SF	NO	NA	No	---NA---	239	0	-	-	0		-	-	-	-	-	-	-	-	-
AsAmUn091G05.b	EX223409	SF	NO	NA	Yes	discs large	536	10	1.0E-1.16185E-70	0.718	0		-	3R	Plus	155,238,199-155,238,422	2,365,334-2,365,557	1	85.3	41.8	74
AsAmUn096A02.b	EX223418	SF	NO	NA	No	sugar transporter	233	4	1.0E-1.68112E-13	0.81	0		-	-	-	-	-	-	-	-	-
AsAmUn096B04.b	EX223421	SF	NO	NA	No	---NA---	136	1	1.0E-1.71721E-10	0.89	0		-	-	-	-	-	-	-	-	-
AsAmUn096B11.b	EX223424	SF	NO	NA	No	---NA---	184	0	-	-	0		-	-	-	-	-	-	-	-	-
AsAmUn096E12.b	EX223433	SF	NO	NA	No	---NA---	512	0	-	-	0		-	-	-	-	-	-	-	-	-
AsAmUn096F06.b	EX223435	SF	NO	NA	No	small nuclear ribonucleoprotein sm d2	104	0	-	-	0		-	-	-	-	-	-	-	-	-
AsAmUn096G09.b	EX223437	SF	NO	NA	No	---NA---	222	0	-	-	0		-	-	-	-	-	-	-	-	-
AsAmUn097A11.b	EX223441	SF	NO	NA	No	---NA---	442	0	-	-	0		-	-	-	-	-	-	-	-	-
AsAmUn097B01.b	EX223443	SF	NO	NA	No	---NA---	255	0	-	-	0		-	-	-	-	-	-	-	-	-
AsAmUn097B04.b	EX223445	SF	NO	NA	Yes	---NA---	232	0	-	-	0		-	2R	Minus	83,696,341-83,696,266	34,331,941-34,332,016	1	88.2	32.8	24
AsAmUn097C09.b	EX223449	SF	NO	NA	Yes	---NA---	239	0	-	-	0		-	2L	Minus	24,863,126-24,862,949	24,862,949-24,863,126	2	90.4	34.7	13
AsAmUn097D04.b	EX223451	SF	NO	NA	No	---NA---	131	0	-	-	0		-	-	-	-	-	-	-	-	-
AsAmUn097D12.b	EX223455	SF	NO	NA	No	---NA---	149	0	-	-	0		-	-	-	-	-	-	-	-	-
AsAmUn097E10.b	EX223459	SF	NO	NA	No	---NA---	121	0	-	-	0		-	-	-	-	-	-	-	-	-
AsAmUn097E12.b	EX223461	SF	NO	NA	No	---NA---	479	0	-	-	0		-	-	-	-	-	-	-	-	-
AsAmUn097F09.b	EX223466	SF	NO	NA	No	---NA---	139	0	-	-	0		-	-	-	-	-	-	-	-	-
AsAmUn097H03.b	EX223476	SF	NO	NA	No	---NA---	499	0	-	-	0		-	-	-	-	-	-	-	-	-
AsAmUn097H07.b	EX223477	SF	NO	NA	No	---NA---	182	0	-	-	0		-	-	-	-	-	-	-	-	-
AsAmUn097H10.b	EX223478	SF	NO	NA	No	importin alpha	154	3	1.0E-1.13545E-17	0.91	0		-	-	-	-	-	-	-	-	-
AsAmUn098B02.b	EX223481	SF	NO	NA	No	---NA---	188	0	-	-	0		-	-	-	-	-	-	-	-	-
AsAmUn098C09.b	EX223484	SF	NO	NA	No	---NA---	413	0	-	-	0		-	-	-	-	-	-	-	-	-
AsAmUn098D04.b	EX223485	SF	NO	NA	No	---NA---	320	0	-	-	0		-	-	-	-	-	-	-	-	-
AsAmUn098E08.b	EX223493	SF	NO	NA	No	---NA---	102	0	-	-	0		-	-	-	-	-	-	-	-	-
AsAmUn098E10.b	EX223494	SF	NO	NA	No	---NA---	288	0	-	-	0		-	-	-	-	-	-	-	-	-
AsAmUn098G11.b	EX223500	SF	NO	NA	No	---NA---	234	0	-	-	0		-	-	-	-	-	-	-	-	-
AsAmUn098H12.b	EX223505	SF	NO	NA	Yes	---NA---	104	0	-	-	0		-	3R	Minus	174,615,150-174,615,119	21,742,254-21,742,285	1	100	30.8	10
AsAmUn099A08.b	EX223511	SF	NO	NA	Yes	---NA---	184	0	-	-	0		-	2R	Plus	90,161,649-90,161,820	40,797,324-40,797,495	1	81	92.9	16
AsAmUn099B01.b	EX223514	SF	NO	NA	No	---NA---	331	0	-	-	0		-	-	-	-	-	-	-	-	-
AsAmUn099B09.b	EX223518	SF	NO	NA	No	---NA---	237	0	-	-	0		-	-	-	-	-	-	-	-	-
AsAmUn099C02.b	EX223522	SF	NO	NA	No	---NA---	270	0	-	-	0		-	-	-	-	-	-	-	-	-
AsAmUn099D03.b	EX223526	SF	NO	NA	No	---NA---	126	0	-	-	0		-	-	-	-	-	-	-	-	-
AsAmUn099D05.b	EX223527	SF	NO	NA	No	---NA---	475	0	-	-	0		-	-	-	-	-	-	-	-	-
AsAmUn099D09.b	EX223528	SF	NO	NA	Yes	molybdopterin synthase large	291	0	-	-	0		-	2R	Plus	103,492,532-103,492,615	54,128,207-54,128,290	1	92.9	28.9	28
AsAmUn099E04.b	EX223531	SF	NO	NA	No	---NA---	379	0	-	-	0		-	-	-	-	-	-	-	-	-
AsAmUn099E08.b	EX223535	SF	NO	NA	No	---NA---	277	0	-	-	0		-	-	-	-	-	-	-	-	-
AsAmUn099E11.b	EX223537	SF	NO	NA	Yes	---NA---	489	3	1.0E-1.20234E-27	0.91	0		-	2L	Plus	38,107,571-38,108,059	38,107,571-38,108,059	1	76.7	100	162
AsAmUn099G05.b	EX223546	SF	NO	NA	No	---NA---	333	0	-	-	0		-	-	-	-	-	-	-	-	-
AsAmUn099G08.b	EX223549	SF	NO	NA	No	dna topoisomerase type i	127	10	1.0E-3.05188E-15	0.794	14	P:GO:0040010 P:GO:0045132 P:GO:0009792 C:GO:0031616 C:GO:0005730 F:GO:0003917 P:GO:0018996 P:GO:0010171 P:GO:0002119 P:GO:0040011 P:GO:0002009 P:GO:0048477 P:GO:0008406 P:GO:0006265	EC:5.99.1.2,	-	-	-	-	-	-	-	-
AsAmUn099G10.b	EX223550	SF	NO	NA	No	---NA---	401	0	-	-	0		-	-	-	-	-	-	-	-	-
AsAmUn099H04.b	EX223554	SF	NO	NA	No	---NA---	427	0	-	-	0		-	-	-	-	-	-	-	-	-
AsAmUn099H06.b	EX223555	SF	NO	NA	No	---NA---	391	0	-	-	0		-	-	-	-	-	-	-	-	-
AsAmUn099H09.b	EX223557	SF	NO	NA	No	---NA---	178	0	-	-	0		-	-	-	-	-	-	-	-	-
AsAmUn100A09.b	EX223562	SF	NO	NA	No	---NA---	599	0	-	-	0		-	-	-	-	-	-	-	-	-
AsAmUn100A12.b	EX223563	SF	NO	NA	No	---NA---	341	0	-	-	0		-	-	-	-	-	-	-	-	-
AsAmUn100B02.b	EX223564	SF	NO	NA	No	---NA---	227	0	-	-	0		-	-	-	-	-	-	-	-	-
AsAmUn100C08.b	EX223570	SF	NO	NA	No	---NA---	215	0	-	-	0		-	-	-	-	-	-	-	-	-
AsAmUn100C09.b	EX223571	SF	NO	NA	Yes	zinc finger protein 425	569	10	1.0E-6.55217E-105	0.669	4	F:GO:0003676 F:GO:0008270 C:GO:0005622 C:GO:0005634	-	2L	Plus	16,083,501-16,084,069	16,083,501-16,084,069	1	88.9	100	189
AsAmUn100D03.b	EX223574	SF	NO	NA	Yes	nucleolar protein with mif4g domain 1	293	10	1.0E-6.36953E-45	0.78	1	P:GO:0016070	-	3L	Minus	131,469,457-131,469,204	20,559,774-20,560,027	1	84.6	86.7	83
AsAmUn100F06.b	EX223585	SF	NO	NA	No	---NA---	189	0	-	-	0		-	-	-	-	-	-	-	-	-
AsAmUn100F09.b	EX223586	SF	NO	NA	No	---NA---	454	0	-	-	0		-	-	-	-	-	-	-	-	-
AsAmUn100G06.b	EX223589	SF	NO	NA	No	---NA---	264	0	-	-	0		-	-	-	-	-	-	-	-	-
AsAmUn100H05.b	EX223592	SF	NO	NA	No	---NA---	143	0	-	-	0		-	-	-	-	-	-	-	-	-
AsAmUn100H11.b	EX223593	SF	NO	NA	No	---NA---	256	0	-	-	0		-	-	-	-	-	-	-	-	-
AsAmUn101A12.b	EX223600	SF	NO	NA	No	---NA---	288	0	-	-	0		-	-	-	-	-	-	-	-	-
AsAmUn101B04.b	EX223603	SF	NO	NA	Yes	chorion peroxidase	556	10	1.0E-2.34002E-88	0.741	8	P:GO:0042744 F:GO:0005506 F:GO:0020037 P:GO:0006118 F:GO:0004601 C:GO:0005576 P:GO:0007306 P:GO:0006804	EC:1.11.1.7,	2R	Plus	97,632,117-97,632,736	48,267,792-48,268,411	2	82.5	99.8	185
AsAmUn101B08.b	EX223607	SF	NO	NA	No	---NA---	303	0	-	-	0		-	-	-	-	-	-	-	-	-
AsAmUn101C09.b	EX223612	SF	NO	NA	Yes	mediator complex	728	10	1.0E-5.96905E-69	0.832	4	C:GO:0000119 F:GO:0016455 C:GO:0005667 P:GO:0006357		3R	Minus	197,617,662-197,617,229	44,744,364-44,744,797	1	84.6	59.6	143
AsAmUn101C11.b	EX223614	SF	NO	NA	Yes	---NA---	557	10	1.0E-5.04105E-91	0.72	0		-	2L	Plus	40,915,804-40,916,363	40,915,804-40,916,363	1	88.8	98.4	185
AsAmUn101D01.b	EX223616	SF	NO	NA	No	---NA---	548	0	-	-	0		-	-	-	-	-	-	-	-	-
AsAmUn101D03.b	EX223617	SF	YES	ENSANGP00000017716	No	---NA---	192	1	1.0E-4.92795E-13	0.92	0		-	-	-	-	-	-	-	-	-
AsAmUn101E08.b	EX223624	SF	NO	NA	No	---NA---	293	0	-	-	0		-	-	-	-	-	-	-	-	-
AsAmUn101E10.b	EX223626	SF	NO	NA	No	---NA---	107	0	-	-	0		-	-	-	-	-	-	-	-	-
AsAmUn101G01.b	EX223629	SF	NO	NA	No	dna-directed rna polymerase ii largest subunit	493	10	1.0E-2.15897E-56	0.929	0		-	-	-	-	-	-	-	-	-
AsAmUn101H01.b	EX223636	SF	NO	NA	Yes	kazal domain-containing peptide	504	10	1.0E-3.25042E-26	0.681	3	F:GO:0008233 F:GO:0004867 F:GO:0004866	-	3R	Minus	155,512,669-155,512,261	2,639,396-2,639,804	1	70.4	81.7	91
AsAmUn101H04.b	EX223637	SF	NO	NA	No	---NA---	314	0	-	-	0		-	-	-	-	-	-	-	-	-
AsAmUn102A07.b	EX223647	SF	NO	NA	No	---NA---	262	0	-	-	0		-	-	-	-	-	-	-	-	-
AsAmUn102A11.b	EX223651	SF	NO	NA	No	---NA---	696	10	1.0E-3.44163E-31	0.902	0		-	-	-	-	-	-	-	-	-
AsAmUn102A12.b	EX223652	SF	NO	NA	Yes	mitochondrial import receptor subunit tom40	637	10	1.0E-1.43687E-99	0.863	3	P:GO:0006820 F:GO:0008308 C:GO:0005741		3R	Plus	155,275,374-155,276,008	2,402,509-2,403,143	2	84.5	88.4	185
AsAmUn102B06.b	EX223658	SF	NO	NA	No	---NA---	694	0	-	-	0		-	-	-	-	-	-	-	-	-
AsAmUn102B10.b	EX223662	SF	NO	NA	No	---NA---	265	0	-	-	0		-	-	-	-	-	-	-	-	-
AsAmUn102B12.b	EX223664	SF	NO	NA	No	---NA---	639	0	-	-	0		-	-	-	-	-	-	-	-	-
AsAmUn102C09.b	EX223670	SF	NO	NA	No	---NA---	522	0	-	-	0		-	-	-	-	-	-	-	-	-
AsAmUn102D01.b	EX223672	SF	NO	NA	Yes	cytochrome b561	642	10	1.0E-7.46811E-80	0.834	1	C:GO:0030133		2L	Minus	16,591,582-16,591,087	16,591,087-16,591,582	2	90.1	65.9	141
AsAmUn102D02.b	EX223673	SF	NO	NA	No	---NA---	701	1	1.0E-1.33092E-6	0.67	0		-	-	-	-	-	-	-	-	-
AsAmUn102D09.b	EX223677	SF	NO	NA	Yes	---NA---	261	0	-	-	0		-	2R	Minus	98,078,953-98,078,815	48,714,490-48,714,628	1	83.6	53.6	23
AsAmUn102E04.b	EX223680	SF	NO	NA	No	---NA---	120	0	-	-	0		-	-	-	-	-	-	-	-	-
AsAmUn102F04.b	EX223689	SF	NO	NA	Yes	---NA---	224	0	-	-	0		-	2R	Plus	94,010,390-94,010,469	44,646,065-44,646,144	1	87.5	34.4	26
AsAmUn102F08.b	EX223691	SF	NO	NA	No	---NA---	369	0	-	-	0		-	-	-	-	-	-	-	-	-
AsAmUn102F11.b	EX223693	SF	NO	NA	No	---NA---	330	0	-	-	0		-	-	-	-	-	-	-	-	-
AsAmUn102G06.b	EX223699	SF	NO	NA	Yes	---NA---	288	7	1.0E-5.80018E-38	0.7943	0		-	X	Plus	271,215,255-271,215,600	22,751,727-22,752,072	2	84.3	72.9	70
AsAmUn102G08.b	EX223700	SF	NO	NA	Yes	cytochrome p450	622	10	1.0E-6.26803E-97	0.908	4	F:GO:0020037 F:GO:0004497 P:GO:0006118 F:GO:0005506		2R	Plus	70,424,355-70,427,903	21,060,030-21,063,578	2	82.1	99.5	205
AsAmUn102G09.b	EX223701	SF	NO	NA	No	---NA---	391	0	-	-	0		-	-	-	-	-	-	-	-	-
AsAmUn102H05.b	EX223706	SF	NO	NA	Yes	rwd domain-containing protein 1	407	10	1.0E-1.08027E-36	0.865	2	P:GO:0051246 P:GO:0043687		2R	Plus	81,295,050-81,295,324	31,930,725-31,930,999	1	86.9	67.6	91
AsAmUn103A11.b	EX223714	SF	NO	NA	No	---NA---	504	0	-	-	0		-	-	-	-	-	-	-	-	-
AsAmUn103D10.b	EX223720	SF	NO	NA	No	---NA---	391	0	-	-	0		-	-	-	-	-	-	-	-	-
AsAmUn103D11.b	EX223721	SF	NO	NA	No	---NA---	465	4	1.0E-7.07441E-36	0.7	0		-	-	-	-	-	-	-	-	-
AsAmUn103E09.b	EX223727	SF	NO	NA	Yes	cyclin-dependent kinase 5	482	10	1.0E-7.44682E-14	0.92	8	P:GO:0006468 P:GO:0007269 P:GO:0007049 F:GO:0005524 F:GO:0004693 F:GO:0030332 N:GO:0000074 P:GO:0009069	EC:2.7.11.22,	2L	Plus	20,428,976-20,429,161	20,428,976-20,429,161	1	91.9	38.6	62
AsAmUn103G03.b	EX223731	SF	NO	NA	No	---NA---	111	0	-	-	0		-	-	-	-	-	-	-	-	-
AsAmUn103G06.b	EX223733	SF	NO	NA	Yes	---NA---	120	0	-	-	0		-	2L	Plus	16,717,572-16,717,615	16,717,572-16,717,615	1	97.7	36.7	14
AsAmUn103G08.b	EX223734	SF	NO	NA	No	---NA---	323	0	-	-	0		-	-	-	-	-	-	-	-	-
AsAmUn103H01.b	EX223736	SF	NO	NA	No	---NA---	224	0	-	-	0		-	-	-	-	-	-	-	-	-
AsAmUn104B08.b	EX223748	SF	NO	NA	No	---NA---	355	0	-	-	0		-	-	-	-	-	-	-	-	-
AsAmUn104C10.b	EX223751	SF	NO	NA	No	---NA---	547	1	1.0E-9.85109E-12	0.62	0		-	-	-	-	-	-	-	-	-
AsAmUn104D10.b	EX223754	SF	NO	NA	No	---NA---	299	0	-	-	0		-	-	-	-	-	-	-	-	-
AsAmUn104F12.b	EX223765	SF	NO	NA	No	---NA---	321	0	-	-	0		-	-	-	-	-	-	-	-	-
AsAmUn104G01.b	EX223766	SF	NO	NA	Yes	glioma tumor suppressor candidate region gene 2 protein	256	10	1.0E-9.94216E-30	0.658	2	F:GO:0003674 C:GO:0005575	-	X	Plus	253,447,154-253,447,406	4,983,626-4,983,878	1	76.2	100	84
AsAmUn104G04.b	EX223768	SF	NO	NA	Yes	myosin iii	409	10	1.0E-8.48534E-50	0.844	0		-	3L	Minus	127,786,604-127,786,168	16,876,738-16,877,174	2	84.8	93.4	125
AsAmUn104G06.b	EX223769	SF	NO	NA	No	---NA---	278	0	-	-	0		-	-	-	-	-	-	-	-	-
AsAmUn104G08.b	EX223771	SF	NO	NA	No	---NA---	182	0	-	-	0		-	-	-	-	-	-	-	-	-
AsAmUn104G11.b	EX223773	SF	NO	NA	No	---NA---	257	0	-	-	0		-	-	-	-	-	-	-	-	-
AsAmUn104H05.b	EX223778	SF	NO	NA	No	---NA---	429	0	-	-	0		-	-	-	-	-	-	-	-	-
AsAmUn104H06.b	EX223779	SF	NO	NA	No	---NA---	226	0	-	-	0		-	-	-	-	-	-	-	-	-
AsAmUn105A10.b	EX223790	SF	NO	NA	No	---NA---	131	0	-	-	0		-	-	-	-	-	-	-	-	-
AsAmUn105A11.b	EX223791	SF	NO	NA	Yes	---NA---	200	0	-	-	0		-	2R	Plus	55,048,079-55,048,136	5,683,754-5,683,811	1	91.4	29	14
AsAmUn105B09.b	EX223798	SF	NO	NA	No	---NA---	256	1	1.0E-2.54308E-9	0.63	0		-	-	-	-	-	-	-	-	-
AsAmUn105C04.b	EX223801	SF	NO	NA	No	---NA---	154	0	-	-	0		-	-	-	-	-	-	-	-	-
AsAmUn105C06.b	EX223803	SF	NO	NA	No	---NA---	364	0	-	-	0		-	-	-	-	-	-	-	-	-
AsAmUn105D08.b	EX223812	SF	NO	NA	No	---NA---	733	0	-	-	0		-	-	-	-	-	-	-	-	-
AsAmUn105D11.b	EX223815	SF	NO	NA	No	---NA---	406	0	-	-	0		-	-	-	-	-	-	-	-	-
AsAmUn105E02.b	EX223816	SF	NO	NA	No	ubiquinone menaquinone biosynthesis methyltransferase ubie	161	10	1.0E-1.20474E-19	0.908	0		-	-	-	-	-	-	-	-	-
AsAmUn105E05.b	EX223818	SF	NO	NA	No	---NA---	112	0	-	-	0		-	-	-	-	-	-	-	-	-
AsAmUn105F06.b	EX223823	SF	NO	NA	No	---NA---	332	0	-	-	0		-	-	-	-	-	-	-	-	-
AsAmUn105F10.b	EX223825	SF	NO	NA	No	---NA---	424	0	-	-	0		-	-	-	-	-	-	-	-	-
AsAmUn105F11.b	EX223826	SF	NO	NA	No	---NA---	229	0	-	-	0		-	-	-	-	-	-	-	-	-
AsAmUn105G03.b	EX223828	SF	NO	NA	No	---NA---	489	0	-	-	0		-	-	-	-	-	-	-	-	-
AsAmUn105G06.b	EX223831	SF	NO	NA	No	---NA---	457	0	-	-	0		-	-	-	-	-	-	-	-	-
AsAmUn105H06.b	EX223837	SF	NO	NA	No	---NA---	388	0	-	-	0		-	-	-	-	-	-	-	-	-
AsAmUn106A02.b	EX223840	SF	NO	NA	No	---NA---	689	0	-	-	0		-	-	-	-	-	-	-	-	-
AsAmUn106A08.b	EX223843	SF	NO	NA	No	---NA---	408	0	-	-	0		-	-	-	-	-	-	-	-	-
AsAmUn106B03.b	EX223847	SF	NO	NA	No	---NA---	349	0	-	-	0		-	-	-	-	-	-	-	-	-
AsAmUn106B04.b	EX223848	SF	NO	NA	No	protein kinase c inhibitor	548	10	1.0E-1.83345E-58	0.82	0		-	-	-	-	-	-	-	-	-
AsAmUn106C03.b	EX223854	SF	NO	NA	No	---NA---	233	0	-	-	0		-	-	-	-	-	-	-	-	-
AsAmUn106E03.b	EX223869	SF	NO	NA	No	---NA---	192	0	-	-	0		-	-	-	-	-	-	-	-	-
AsAmUn106E05.b	EX223871	SF	NO	NA	No	---NA---	131	0	-	-	0		-	-	-	-	-	-	-	-	-
AsAmUn106F08.b	EX223879	SF	NO	NA	Yes	serine threonine protein kinase	218	2	1.0E-6.06087E-16	0.895	0		-	2R	Plus	103,755,085-103,755,290	54,390,760-54,390,965	1	82.3	95.9	43
AsAmUn106F11.b	EX223881	SF	NO	NA	No	dead box atp-dependent rna helicase	387	3	1.0E-2.31444E-23	0.7067	0		-	-	-	-	-	-	-	-	-
AsAmUn106G09.b	EX223887	SF	NO	NA	No	---NA---	330	0	-	-	0		-	-	-	-	-	-	-	-	-
AsAmUn106G10.b	EX223888	SF	NO	NA	No	deoxyribonuclease i	471	5	1.0E-4.89087E-13	0.808	0		-	-	-	-	-	-	-	-	-
AsAmUn106G11.b	EX223889	SF	NO	NA	No	---NA---	178	0	-	-	0		-	-	-	-	-	-	-	-	-
AsAmUn107A07.b	EX223900	SF	NO	NA	No	---NA---	458	0	-	-	0		-	-	-	-	-	-	-	-	-
AsAmUn107B05.b	EX223906	SF	NO	NA	No	---NA---	141	0	-	-	0		-	-	-	-	-	-	-	-	-
AsAmUn107C01.b	EX223910	SF	NO	NA	No	---NA---	290	0	-	-	0		-	-	-	-	-	-	-	-	-
AsAmUn107C03.b	EX223911	SF	NO	NA	No	---NA---	540	0	-	-	0		-	-	-	-	-	-	-	-	-
AsAmUn107C05.b	EX223912	SF	NO	NA	No	---NA---	353	0	-	-	0		-	-	-	-	-	-	-	-	-
AsAmUn107C06.b	EX223913	SF	NO	NA	No	---NA---	595	0	-	-	0		-	-	-	-	-	-	-	-	-
AsAmUn107D04.b	EX223921	SF	NO	NA	No	---NA---	233	0	-	-	0		-	-	-	-	-	-	-	-	-
AsAmUn107D05.b	EX223922	SF	NO	NA	No	---NA---	602	0	-	-	0		-	-	-	-	-	-	-	-	-
AsAmUn107D06.b	EX223923	SF	NO	NA	No	---NA---	170	0	-	-	0		-	-	-	-	-	-	-	-	-
AsAmUn107H12.b	EX223942	SF	NO	NA	No	---NA---	257	0	-	-	0		-	-	-	-	-	-	-	-	-
AsAmUn108B03.b	EX223944	SF	NO	NA	No	---NA---	253	0	-	-	0		-	-	-	-	-	-	-	-	-
AsAmUn108C01.b	EX223946	SF	NO	NA	No	---NA---	171	0	-	-	0		-	-	-	-	-	-	-	-	-
AsAmUn108F11.b	EX223952	SF	NO	NA	No	---NA---	218	0	-	-	0		-	-	-	-	-	-	-	-	-
AsAmUn108F12.b	EX223953	SF	NO	NA	No	misexpression suppressor of	590	10	1.0E-1.80114E-31	0.709	0		-	-	-	-	-	-	-	-	-
AsAmUn108G03.b	EX223955	SF	NO	NA	No	---NA---	173	0	-	-	0		-	-	-	-	-	-	-	-	-
AsAmUn108G05.b	EX223957	SF	NO	NA	No	---NA---	481	0	-	-	0		-	-	-	-	-	-	-	-	-
AsAmUn109A01.b	EX223969	SF	NO	NA	No	---NA---	671	0	-	-	0		-	-	-	-	-	-	-	-	-
AsAmUn109A08.b	EX223971	SF	NO	NA	No	---NA---	295	0	-	-	0		-	-	-	-	-	-	-	-	-
AsAmUn109A11.b	EX223973	SF	NO	NA	Yes	---NA---	466	10	1.0E-1.73911E-42	0.815	0		-	2R	Plus	64,047,404-64,047,909	14,683,079-14,683,584	2	89.4	50.4	78
AsAmUn109B02.b	EX223975	SF	NO	NA	No	---NA---	256	0	-	-	0		-	-	-	-	-	-	-	-	-
AsAmUn109B12.b	EX223979	SF	NO	NA	No	---NA---	705	0	-	-	0		-	-	-	-	-	-	-	-	-
AsAmUn109C03.b	EX223981	SF	NO	NA	No	---NA---	176	0	-	-	0		-	-	-	-	-	-	-	-	-
AsAmUn109D05.b	EX223986	SF	NO	NA	No	---NA---	203	0	-	-	0		-	-	-	-	-	-	-	-	-
AsAmUn109E05.b	EX223987	SF	NO	NA	No	---NA---	107	0	-	-	0		-	-	-	-	-	-	-	-	-
AsAmUn109F03.b	EX223990	SF	NO	NA	No	---NA---	149	0	-	-	0		-	-	-	-	-	-	-	-	-
AsAmUn109F08.b	EX223992	SF	NO	NA	No	---NA---	251	0	-	-	0		-	-	-	-	-	-	-	-	-
AsAmUn109F09.b	EX223993	SF	NO	NA	Yes	gtp-binding protein hflx	226	10	1.0E-6.21423E-24	0.826	0		-	2R	Minus	96,594,625-96,594,400	47,230,075-47,230,300	1	81.4	100	75
AsAmUn109F10.b	EX223994	SF	NO	NA	Yes	proteasome subunit beta type 7	325	10	1.0E-3.59972E-32	0.772	0		-	3L	Plus	135,386,511-135,386,731	24,477,081-24,477,301	1	87.3	68	73
AsAmUn109F12.b	EX223995	SF	NO	NA	No	---NA---	608	0	-	-	0		-	-	-	-	-	-	-	-	-
AsAmUn109H03.b	EX224002	SF	NO	NA	No	---NA---	179	0	-	-	0		-	-	-	-	-	-	-	-	-
AsAmUn110B12.b	EX224010	SF	NO	NA	No	---NA---	178	0	-	-	0		-	-	-	-	-	-	-	-	-
AsAmUn110C12.b	EX224016	SF	NO	NA	No	---NA---	654	0	-	-	0		-	-	-	-	-	-	-	-	-
AsAmUn110D03.b	EX224017	SF	NO	NA	Yes	---NA---	533	10	1.0E-1.5275E-99	0.647	0		-	3L	Plus	135,938,715-135,939,311	25,029,285-25,029,881	2	84.8	100	178
AsAmUn110E03.b	EX224022	SF	NO	NA	No	---NA---	296	0	-	-	0		-	-	-	-	-	-	-	-	-
AsAmUn110E12.b	EX224025	SF	NO	NA	Yes	galectin	553	10	1.0E-4.49851E-76	0.807	1	F:GO:0005529		UNKN	Minus	217,662,097-217,661,615	11,588,066-11,588,548	2	84.5	74.7	134
AsAmUn110F01.b	EX224026	SF	NO	NA	Yes	cln3 battenin	510	10	1.0E-4.53688E-71	0.849	0		-	2R	Minus	95,896,929-95,896,392	46,532,067-46,532,604	2	92.8	89.6	150
AsAmUn110F05.b	EX224029	SF	NO	NA	No	---NA---	107	0	-	-	0		-	-	-	-	-	-	-	-	-
AsAmUn110F07.b	EX224031	SF	NO	NA	No	---NA---	268	0	-	-	0		-	-	-	-	-	-	-	-	-
AsAmUn110F08.b	EX224032	SF	NO	NA	Yes	peroxisomal targeting signal 2 receptor	555	10	1.0E-3.42861E-39	0.81	0		-	2L	Plus	28,785,450-28,785,631	28,785,450-28,785,631	1	89.6	32.8	60
AsAmUn110F09.b	EX224033	SF	NO	NA	No	---NA---	112	0	-	-	0		-	-	-	-	-	-	-	-	-
AsAmUn110G01.b	EX224035	SF	NO	NA	Yes	thioredoxin-dependent peroxidase (agap011824-pa)	175	0	-	-	0		-	3L	Minus	144,770,224-144,770,142	33,860,712-33,860,794	1	91.6	47.4	27
AsAmUn112A02.b	EX224048	SF	NO	NA	Yes	translation initiation factor eif-2b beta subunit	472	10	1.0E-1.76961E-63	0.68	0		-	2L	Plus	42,578,934-42,579,279	42,578,934-42,579,279	1	83.2	73.3	115
AsAmUn112A10.b	EX224051	SF	NO	NA	No	---NA---	141	0	-	-	0		-	-	-	-	-	-	-	-	-
AsAmUn112B07.b	EX224054	SF	NO	NA	No	---NA---	365	0	-	-	0		-	-	-	-	-	-	-	-	-
AsAmUn112C06.b	EX224058	SF	NO	NA	Yes	---NA---	173	0	-	-	0		-	2R	Plus	50,877,744-50,877,813	1,513,419-1,513,488	1	95.7	39.9	16
AsAmUn112C08.b	EX224059	SF	NO	NA	No	---NA---	330	0	-	-	0		-	-	-	-	-	-	-	-	-
AsAmUn112D12.b	EX224067	SF	NO	NA	No	---NA---	224	0	-	-	0		-	-	-	-	-	-	-	-	-
AsAmUn112E10.b	EX224074	SF	NO	NA	Yes	isocitrate dehydrogenase	465	10	1.0E-5.00767E-66	0.877	3	F:GO:0004450 P:GO:0006749 P:GO:0019643	EC:1.1.1.42,	2R	Plus	82,875,821-82,876,288	33,511,496-33,511,963	2	90.7	83.4	128
AsAmUn112F03.b	EX224075	SF	NO	NA	Yes	pleiotropic regulator 1	392	10	1.0E-6.87658E-52	0.931	1	C:GO:0005829		2L	Minus	18,015,844-18,015,542	18,015,542-18,015,844	1	88.8	77.3	100
AsAmUn112F08.b	EX224078	SF	NO	NA	No	---NA---	332	0	-	-	0		-	-	-	-	-	-	-	-	-
AsAmUn112G12.b	EX224086	SF	NO	NA	No	---NA---	272	0	-	-	0		-	-	-	-	-	-	-	-	-
AsAmUn114A07.b	EX224095	SF	NO	NA	No	---NA---	461	0	-	-	0		-	-	-	-	-	-	-	-	-
AsAmUn114B02.b	EX224097	SF	NO	NA	No	---NA---	452	0	-	-	0		-	-	-	-	-	-	-	-	-
AsAmUn114B11.b	EX224101	SF	NO	NA	No	---NA---	626	0	-	-	0		-	-	-	-	-	-	-	-	-
AsAmUn114B12.b	EX224102	SF	NO	NA	No	---NA---	231	0	-	-	0		-	-	-	-	-	-	-	-	-
AsAmUn114C01.b	EX224103	SF	NO	NA	No	---NA---	433	0	-	-	0		-	-	-	-	-	-	-	-	-
AsAmUn114C08.b	EX224108	SF	NO	NA	No	---NA---	184	0	-	-	0		-	-	-	-	-	-	-	-	-
AsAmUn114D12.b	EX224118	SF	NO	NA	Yes	---NA---	188	0	-	-	0		-	2R	Minus	53,450,786-53,450,698	4,086,373-4,086,461	1	95.5	47.3	24
AsAmUn114E03.b	EX224120	SF	NO	NA	No	---NA---	541	0	-	-	0		-	-	-	-	-	-	-	-	-
AsAmUn114E11.b	EX224123	SF	NO	NA	No	---NA---	533	0	-	-	0		-	-	-	-	-	-	-	-	-
AsAmUn114F11.b	EX224129	SF	NO	NA	No	---NA---	330	0	-	-	0		-	-	-	-	-	-	-	-	-
AsAmUn114G07.b	EX224134	SF	NO	NA	No	---NA---	349	0	-	-	0		-	-	-	-	-	-	-	-	-
AsAmUn114G08.b	EX224135	SF	NO	NA	No	---NA---	275	0	-	-	0		-	-	-	-	-	-	-	-	-
AsAmUn114G11.b	EX224137	SF	NO	NA	No	---NA---	321	0	-	-	0		-	-	-	-	-	-	-	-	-
AsAmUn115A02.b	EX224140	SF	NO	NA	No	---NA---	166	0	-	-	0		-	-	-	-	-	-	-	-	-
AsAmUn115A11.b	EX224143	SF	NO	NA	No	---NA---	404	0	-	-	0		-	-	-	-	-	-	-	-	-
AsAmUn115C07.b	EX224154	SF	NO	NA	Yes	rna recognition motif protein split ends	225	10	1.0E-2.98361E-26	0.982	4	F:GO:0003676 C:GO:0005634 F:GO:0000166 P:GO:0045449		2L	Minus	10,333,034-10,332,826	10,332,826-10,333,034	1	86.6	92.9	59
AsAmUn115C12.b	EX224157	SF	NO	NA	No	---NA---	534	0	-	-	0		-	-	-	-	-	-	-	-	-
AsAmUn115D09.b	EX224162	SF	NO	NA	No	---NA---	259	0	-	-	0		-	-	-	-	-	-	-	-	-
AsAmUn115E07.b	EX224165	SF	NO	NA	No	---NA---	240	0	-	-	0		-	-	-	-	-	-	-	-	-
AsAmUn115F02.b	EX224169	SF	NO	NA	No	---NA---	271	0	-	-	0		-	-	-	-	-	-	-	-	-
AsAmUn115F10.b	EX224173	SF	NO	NA	No	---NA---	341	0	-	-	0		-	-	-	-	-	-	-	-	-
AsAmUn115H04.b	EX224180	SF	NO	NA	No	---NA---	614	0	-	-	0		-	-	-	-	-	-	-	-	-
AsAmUn116B03.b	EX224196	SF	NO	NA	No	---NA---	131	0	-	-	0		-	-	-	-	-	-	-	-	-
AsAmUn116B05.b	EX224197	SF	NO	NA	No	solute carrier family 39	499	10	1.0E-5.35732E-87	0.926	0		-	-	-	-	-	-	-	-	-
AsAmUn116B07.b	EX224199	SF	NO	NA	Yes	serologically defined colon cancer antigen 1	386	3	1.0E-1.7792E-23	0.8967	0		-	2R	Minus	74,963,241-74,963,051	25,598,726-25,598,916	1	80.1	49.5	63
AsAmUn116B12.b	EX224201	SF	NO	NA	No	---NA---	507	0	-	-	0		-	-	-	-	-	-	-	-	-
AsAmUn116C02.b	EX224202	SF	NO	NA	No	---NA---	113	0	-	-	0		-	-	-	-	-	-	-	-	-
AsAmUn116D02.b	EX224208	SF	NO	NA	No	---NA---	111	0	-	-	0		-	-	-	-	-	-	-	-	-
AsAmUn116E03.b	EX224213	SF	NO	NA	Yes	tetraspanin 2a	499	10	1.0E-1.06388E-34	0.747	1	C:GO:0016021	-	3L	Plus	117,753,317-117,753,528	6,843,887-6,844,098	1	84.9	42.5	70
AsAmUn116E06.b	EX224214	SF	NO	NA	No	---NA---	457	0	-	-	0		-	-	-	-	-	-	-	-	-
AsAmUn116F04.b	EX224220	SF	NO	NA	No	---NA---	184	0	-	-	0		-	-	-	-	-	-	-	-	-
AsAmUn116F06.b	EX224221	SF	NO	NA	No	---NA---	250	0	-	-	0		-	-	-	-	-	-	-	-	-
AsAmUn116G02.b	EX224225	SF	NO	NA	No	---NA---	427	0	-	-	0		-	-	-	-	-	-	-	-	-
AsAmUn116G08.b	EX224229	SF	NO	NA	Yes	dim gamma-tubulin 3	444	10	1.0E-4.14656E-36	0.651	0		-	3R	Plus	167,826,704-167,826,881	14,953,839-14,954,016	1	86	40.1	57
AsAmUn116H02.b	EX224232	SF	NO	NA	No	---NA---	296	0	-	-	0		-	-	-	-	-	-	-	-	-
AsAmUn117A09.b2	EX224238	SF	NO	NA	No	---NA---	238	0	-	-	0		-	-	-	-	-	-	-	-	-
AsAmUn117C11.b2	EX224242	SF	NO	NA	No	---NA---	125	0	-	-	0		-	-	-	-	-	-	-	-	-
AsAmUn117D01.b2	EX224243	SF	NO	NA	Yes	bcr-associated protein	392	10	1.0E-2.23E-26	0.836	1	P:GO:0009987		3L	Minus	117,279,527-117,279,307	6,369,877-6,370,097	1	76.1	56.6	59
AsAmUn117D03.b2	EX224244	SF	NO	NA	No	---NA---	209	0	-	-	0		-	-	-	-	-	-	-	-	-
AsAmUn117D05.b2	EX224245	SF	NO	NA	No	monocarboxylate transporter	346	2	1.0E-2.90333E-13	0.825	0		-	-	-	-	-	-	-	-	-
AsAmUn117E04.b2	EX224250	SF	NO	NA	No	---NA---	196	0	-	-	0		-	-	-	-	-	-	-	-	-
AsAmUn118A07.b	EX224255	SF	NO	NA	No	---NA---	177	0	-	-	0		-	-	-	-	-	-	-	-	-
AsAmUn118F04.b	EX224259	SF	NO	NA	No	mago nashi	281	1	1.0E-5.50897E-9	0.91	0		-	-	-	-	-	-	-	-	-
AsAmUn119B03.b	EX224263	SF	NO	NA	No	---NA---	145	0	-	-	0		-	-	-	-	-	-	-	-	-
AsAmUn119B10.b	EX224264	SF	NO	NA	No	---NA---	205	0	-	-	0		-	-	-	-	-	-	-	-	-
AsAmUn119C12.b	EX224266	SF	NO	NA	No	---NA---	218	0	-	-	0		-	-	-	-	-	-	-	-	-
AsAmUn120B07.b	EX224273	SF	NO	NA	Yes	trypsin-related protease	112	10	1.0E-9.97135E-14	0.931	4	C:GO:0005576 P:GO:0007586 P:GO:0006508 F:GO:0004295	EC:3.4.21.4,	UNKN	Minus	239,439,307-239,439,196	33,365,647-33,365,758	1	81.2	100	37
AsAmUn120B08.b	EX224274	SF	NO	NA	No	---NA---	140	0	-	-	0		-	-	-	-	-	-	-	-	-
AsAmUn120B09.b	EX224275	SF	NO	NA	No	---NA---	399	0	-	-	0		-	-	-	-	-	-	-	-	-
AsAmUn120C03.b	EX224276	SF	NO	NA	No	elongation factor gmitochondrial	275	10	1.0E-5.70155E-30	0.889	6	F:GO:0003746 F:GO:0005525 C:GO:0005739 F:GO:0003924 C:GO:0005840 P:GO:0006448	EC:3.6.5.1, EC:3.6.5.2, EC:3.6.5.3, EC:3.6.5.4,	-	-	-	-	-	-	-	-
AsAmUn120D06.b	EX224280	SF	NO	NA	Yes	oligopeptide transporter	434	3	1.0E-1.11487E-25	0.7433	0		-	3L	Minus	148,996,881-148,996,574	38,087,144-38,087,451	1	81.5	68.9	101
AsAmUn120D12.b	EX224281	SF	NO	NA	No	---NA---	221	0	-	-	0		-	-	-	-	-	-	-	-	-
AsAmUn120F03.b	EX224283	SF	NO	NA	No	---NA---	206	0	-	-	0		-	-	-	-	-	-	-	-	-
AsAmUn120H06.b	EX224289	SF	NO	NA	No	---NA---	144	0	-	-	0		-	-	-	-	-	-	-	-	-
AsAmUn121A05.b	EX224291	SF	NO	NA	No	---NA---	135	0	-	-	0		-	-	-	-	-	-	-	-	-
AsAmUn121A07.b	EX224292	SF	NO	NA	Yes	---NA---	451	0	-	-	0		-	2R	Minus	52,025,499-52,025,336	2,661,011-2,661,174	1	78	36.4	55
AsAmUn121B04.b	EX224297	SF	NO	NA	No	---NA---	269	0	-	-	0		-	-	-	-	-	-	-	-	-
AsAmUn121B07.b	EX224298	SF	NO	NA	No	---NA---	235	0	-	-	0		-	-	-	-	-	-	-	-	-
AsAmUn121B10.b	EX224300	SF	NO	NA	No	---NA---	106	0	-	-	0		-	-	-	-	-	-	-	-	-
AsAmUn121D02.b	EX224304	SF	NO	NA	Yes	isoform a	202	4	1.0E-5.1988E-15	0.795	0		-	3L	Minus	114,217,199-114,217,013	3,307,583-3,307,769	1	86.6	92.6	58
AsAmUn121D04.b	EX224305	SF	NO	NA	Yes	oligosaccharyl transferase	262	10	1.0E-8.60581E-42	0.894	3	C:GO:0008250 P:GO:0006486 F:GO:0031177		2R	Plus	70,273,229-70,273,589	20,908,904-20,909,264	2	88.5	100	87
AsAmUn121E06.b	EX224311	SF	NO	NA	No	---NA---	326	0	-	-	0		-	-	-	-	-	-	-	-	-
AsAmUn121E11.b	EX224314	SF	NO	NA	No	---NA---	380	0	-	-	0		-	-	-	-	-	-	-	-	-
AsAmUn121E12.b	EX224315	SF	NO	NA	No	---NA---	124	0	-	-	0		-	-	-	-	-	-	-	-	-
AsAmUn121F01.b	EX224316	SF	NO	NA	No	---NA---	179	0	-	-	0		-	-	-	-	-	-	-	-	-
AsAmUn121F08.b	EX224318	SF	NO	NA	No	---NA---	435	0	-	-	0		-	-	-	-	-	-	-	-	-
AsAmUn121F10.b	EX224319	SF	NO	NA	No	---NA---	149	0	-	-	0		-	-	-	-	-	-	-	-	-
AsAmUn121G01.b	EX224321	SF	NO	NA	No	---NA---	126	0	-	-	0		-	-	-	-	-	-	-	-	-
AsAmUn121H09.b	EX224327	SF	NO	NA	No	---NA---	190	0	-	-	0		-	-	-	-	-	-	-	-	-
AsAmUn122B09.b	EX224337	SF	NO	NA	Yes	apolipoprotein d	521	5	1.0E-1.01713E-65	0.648	6	P:GO:0030682 F:GO:0005501 F:GO:0008289 F:GO:0005488 F:GO:0005215 P:GO:0006810	-	2R	Plus	73,045,836-73,046,558	23,681,511-23,682,233	3	85.4	75.6	131
AsAmUn122B10.b	EX224338	SF	NO	NA	No	zinc finger protein 593	379	10	1.0E-1.78704E-39	0.893	2	F:GO:0008270 F:GO:0003676		-	-	-	-	-	-	-	-
AsAmUn122B11.b	EX224339	SF	NO	NA	No	---NA---	273	0	-	-	0		-	-	-	-	-	-	-	-	-
AsAmUn122B12.b	EX224340	SF	NO	NA	No	---NA---	538	0	-	-	0		-	-	-	-	-	-	-	-	-
AsAmUn122C12.b	EX224346	SF	NO	NA	No	---NA---	133	0	-	-	0		-	-	-	-	-	-	-	-	-
AsAmUn122D03.b	EX224348	SF	NO	NA	No	---NA---	440	10	1.0E-4.20862E-25	0.843	1	F:GO:0005515		-	-	-	-	-	-	-	-
AsAmUn122D04.b	EX224349	SF	NO	NA	No	---NA---	364	10	1.0E-5.84958E-43	0.884	0		-	-	-	-	-	-	-	-	-
AsAmUn122D08.b	EX224352	SF	NO	NA	No	---NA---	338	0	-	-	0		-	-	-	-	-	-	-	-	-
AsAmUn122E02.b	EX224354	SF	NO	NA	No	---NA---	184	0	-	-	0		-	-	-	-	-	-	-	-	-
AsAmUn122E06.b	EX224356	SF	NO	NA	No	---NA---	184	0	-	-	0		-	-	-	-	-	-	-	-	-
AsAmUn122E11.b	EX224359	SF	NO	NA	No	---NA---	421	0	-	-	0		-	-	-	-	-	-	-	-	-
AsAmUn122F08.b	EX224364	SF	NO	NA	No	uv excision repair protein rad23	457	10	1.0E-2.24044E-26	0.797	0		-	-	-	-	-	-	-	-	-
AsAmUn122F09.b	EX224365	SF	NO	NA	No	---NA---	205	0	-	-	0		-	-	-	-	-	-	-	-	-
AsAmUn122G01.b	EX224368	SF	NO	NA	No	---NA---	142	0	-	-	0		-	-	-	-	-	-	-	-	-
AsAmUn122G05.b	EX224371	SF	NO	NA	No	---NA---	258	0	-	-	0		-	-	-	-	-	-	-	-	-
AsAmUn122G07.b	EX224373	SF	NO	NA	No	---NA---	114	0	-	-	0		-	-	-	-	-	-	-	-	-
AsAmUn122G08.b	EX224374	SF	NO	NA	No	---NA---	285	0	-	-	0		-	-	-	-	-	-	-	-	-
AsAmUn122H06.b	EX224383	SF	NO	NA	No	---NA---	486	0	-	-	0		-	-	-	-	-	-	-	-	-
AsAmUn123E06.b	EX224406	SF	NO	NA	No	---NA---	117	0	-	-	0		-	-	-	-	-	-	-	-	-
AsAmUn123E09.b	EX224407	SF	NO	NA	No	---NA---	351	0	-	-	0		-	-	-	-	-	-	-	-	-
AsAmUn123G12.b	EX224422	SF	NO	NA	Yes	---NA---	113	0	-	-	0		-	2L	Minus	28,589,295-28,589,246	28,589,246-28,589,295	1	92	44.2	13
AsAmUn123H07.b	EX224424	SF	NO	NA	No	mitochondrial ribosomal	420	3	1.0E-3.29914E-25	0.62	0		-	-	-	-	-	-	-	-	-
AsAmUn123H12.b	EX224427	SF	NO	NA	No	---NA---	242	0	-	-	0		-	-	-	-	-	-	-	-	-
AsAmUn124B07.b	EX224430	SF	NO	NA	No	---NA---	404	0	-	-	0		-	-	-	-	-	-	-	-	-
AsAmUn124C05.b	EX224434	SF	NO	NA	Yes	proteasome subunit alpha type	470	10	1.0E-7.45541E-70	0.892	4	C:GO:0005839 P:GO:0006510 F:GO:0004298 P:GO:0006511	EC:3.4.25,	3R	Plus	171,166,228-171,166,711	18,293,363-18,293,846	2	90.4	86.4	134
AsAmUn124C06.b	EX224435	SF	NO	NA	Yes	---NA---	265	0	-	-	0		-	2L	Minus	28,708,229-28,708,100	28,708,100-28,708,229	1	83.7	50.6	43
AsAmUn124C09.b	EX224438	SF	NO	NA	No	---NA---	289	0	-	-	0		-	-	-	-	-	-	-	-	-
AsAmUn124D05.b	EX224442	SF	NO	NA	Yes	venom allergen	296	10	1.0E-1.51164E-46	0.664	1	C:GO:0005576	-	3L	Plus	117,161,210-117,161,486	6,251,780-6,252,056	1	84.8	93.6	92
AsAmUn124D06.b	EX224443	SF	NO	NA	No	---NA---	126	0	-	-	0		-	-	-	-	-	-	-	-	-
AsAmUn124E06.b	EX224449	SF	NO	NA	No	---NA---	209	0	-	-	0		-	-	-	-	-	-	-	-	-
AsAmUn124E08.b	EX224451	SF	NO	NA	No	---NA---	320	0	-	-	0		-	-	-	-	-	-	-	-	-
AsAmUn124G03.b	EX224462	SF	NO	NA	No	---NA---	441	0	-	-	0		-	-	-	-	-	-	-	-	-
AsAmUn124G05.b	EX224463	SF	NO	NA	No	---NA---	195	0	-	-	0		-	-	-	-	-	-	-	-	-
AsAmUn124H09.b	EX224468	SF	NO	NA	No	---NA---	203	0	-	-	0		-	-	-	-	-	-	-	-	-
AsAmUn124H11.b	EX224469	SF	NO	NA	Yes	---NA---	120	0	-	-	0		-	2R	Minus	73,623,636-73,623,604	24,259,279-24,259,311	1	93.9	27.5	11
AsAmUn125D09.b	EX224486	SF	NO	NA	Yes	pyruvate dehydrogenase	548	10	1.0E-1.34309E-93	0.93	2	P:GO:0006090 C:GO:0045254		2R	Minus	80,617,781-80,617,154	31,252,829-31,253,456	2	85.8	99.1	178
AsAmUn126A08.b	EX224509	SF	NO	NA	No	---NA---	175	0	-	-	0		-	-	-	-	-	-	-	-	-
AsAmUn126B02.b	EX224512	SF	NO	NA	No	---NA---	172	0	-	-	0		-	-	-	-	-	-	-	-	-
AsAmUn126B08.b	EX224517	SF	NO	NA	No	---NA---	281	0	-	-	0		-	-	-	-	-	-	-	-	-
AsAmUn126C01.b	EX224522	SF	NO	NA	No	---NA---	200	0	-	-	0		-	-	-	-	-	-	-	-	-
AsAmUn126C10.b	EX224529	SF	NO	NA	No	---NA---	244	0	-	-	0		-	-	-	-	-	-	-	-	-
AsAmUn126D09.b	EX224535	SF	NO	NA	No	serine protease inhibitor	473	3	1.0E-1.47291E-9	0.79	2	F:GO:0004867 F:GO:0008233		-	-	-	-	-	-	-	-
AsAmUn126F04.b	EX224544	SF	NO	NA	No	---NA---	209	0	-	-	0		-	-	-	-	-	-	-	-	-
AsAmUn126F08.b	EX224547	SF	NO	NA	No	---NA---	176	0	-	-	0		-	-	-	-	-	-	-	-	-
AsAmUn126G04.b	EX224552	SF	NO	NA	Yes	---NA---	169	0	-	-	0		-	3L	Plus	124,734,875-124,734,964	13,825,445-13,825,534	1	86.8	53.8	6
AsAmUn127A07.b	EX224563	SF	NO	NA	No	---NA---	476	0	-	-	0		-	-	-	-	-	-	-	-	-
AsAmUn127A10.b	EX224566	SF	NO	NA	Yes	---NA---	364	0	-	-	0		-	3L	Minus	113,346,007-113,345,777	2,436,347-2,436,577	1	72.3	61.3	31
AsAmUn127A11.b	EX224567	SF	NO	NA	No	---NA---	137	0	-	-	0		-	-	-	-	-	-	-	-	-
AsAmUn127D06.b	EX224582	SF	NO	NA	No	---NA---	104	0	-	-	0		-	-	-	-	-	-	-	-	-
AsAmUn127F04.b	EX224592	SF	NO	NA	No	---NA---	350	0	-	-	0		-	-	-	-	-	-	-	-	-
AsAmUn127F05.b	EX224593	SF	NO	NA	No	---NA---	197	0	-	-	0		-	-	-	-	-	-	-	-	-
AsAmUn127F12.b	EX224596	SF	NO	NA	No	---NA---	540	0	-	-	0		-	-	-	-	-	-	-	-	-
AsAmUn127G11.b	EX224600	SF	NO	NA	Yes	eukaryotic translation initiation factor 3 subunit 5	278	10	1.0E-6.73145E-23	0.939	0		-	2R	Plus	79,204,626-79,204,801	29,840,301-29,840,476	1	93.2	63.3	57
AsAmUn127H03.b	EX224602	SF	NO	NA	Yes	myosin iii	480	10	1.0E-8.92615E-76	0.852	0		-	3L	Minus	127,787,442-127,786,899	16,877,469-16,878,012	2	88.3	100	159
AsAmUn128A07.b	EX224613	SF	NO	NA	No	---NA---	485	0	-	-	0		-	-	-	-	-	-	-	-	-
AsAmUn128A09.b	EX224614	SF	NO	NA	No	dhfr-coamplified protein	448	10	1.0E-1.00708E-66	0.725	0		-	-	-	-	-	-	-	-	-
AsAmUn128B01.b	EX224616	SF	NO	NA	Yes	nucleolar protein nop56	268	10	1.0E-6.33783E-37	0.893	2	C:GO:0005634 P:GO:0042254		2R	Plus	64,085,292-64,085,548	14,720,967-14,721,223	1	86.4	95.9	86
AsAmUn128C05.b	EX224625	SF	NO	NA	No	---NA---	491	0	-	-	0		-	-	-	-	-	-	-	-	-
AsAmUn128C10.b	EX224626	SF	NO	NA	Yes	---NA---	422	0	-	-	0		-	3L	Plus	152,628,205-152,629,286	41,718,775-41,719,856	2	73.2	75.8	59
AsAmUn128C12.b	EX224628	SF	NO	NA	No	---NA---	129	0	-	-	0		-	-	-	-	-	-	-	-	-
AsAmUn128D07.b	EX224630	SF	NO	NA	No	---NA---	517	0	-	-	0		-	-	-	-	-	-	-	-	-
AsAmUn128D11.b	EX224633	SF	NO	NA	No	---NA---	416	0	-	-	0		-	-	-	-	-	-	-	-	-
AsAmUn128E03.b	EX224637	SF	NO	NA	Yes	calcium and integrin binding protein cib	412	10	1.0E-4.1938E-49	0.909	1	F:GO:0005509		3R	Plus	163,883,224-163,883,436	11,010,359-11,010,571	1	86.9	51.7	71
AsAmUn128G02.b	EX224650	SF	NO	NA	No	---NA---	166	0	-	-	0		-	-	-	-	-	-	-	-	-
AsAmUn128G07.b	EX224652	SF	NO	NA	No	sodium nucleoside cotransporter 1	391	10	1.0E-3.80411E-26	0.828	0		-	-	-	-	-	-	-	-	-
AsAmUn128H02.b	EX224656	SF	NO	NA	No	---NA---	341	0	-	-	0		-	-	-	-	-	-	-	-	-
AsAmUn128H03.b	EX224657	SF	NO	NA	No	---NA---	302	0	-	-	0		-	-	-	-	-	-	-	-	-
AsAmUn128H07.b	EX224660	SF	NO	NA	No	adenylate cyclase	529	10	1.0E-4.28762E-38	0.92	0		-	-	-	-	-	-	-	-	-
AsAmUn129A04.b	EX224666	SF	NO	NA	Yes	---NA---	237	10	1.0E-9.795E-22	0.84	0		-	3L	Plus	144,249,559-144,249,720	33,340,129-33,340,290	1	88.3	68.4	54
AsAmUn129A07.b	EX224668	SF	NO	NA	No	---NA---	114	1	1.0E-5.10368E-10	0.97	0		-	-	-	-	-	-	-	-	-
AsAmUn129B10.b	EX224675	SF	NO	NA	No	---NA---	211	3	1.0E-2.02638E-19	0.9067	6	C:GO:0000323 F:GO:0005515 P:GO:0015761 C:GO:0016021 F:GO:0005537 F:GO:0015578		-	-	-	-	-	-	-	-
AsAmUn129B12.b	EX224676	SF	NO	NA	No	---NA---	177	0	-	-	0		-	-	-	-	-	-	-	-	-
AsAmUn129C07.b	EX224683	SF	NO	NA	Yes	ys11_dromeame: full=upf0131 protein cg2811	343	10	1.0E-4.44787E-46	0.783	2	F:GO:0003674 C:GO:0005575	-	3L	Minus	119,259,998-119,259,664	8,350,234-8,350,568	1	78.5	97.7	111
AsAmUn129C11.b	EX224686	SF	NO	NA	Yes	---NA---	357	10	1.0E-1.26665E-53	0.938	3	F:GO:0004842 C:GO:0005622 P:GO:0016567	EC:6.3.2.19,	2R	Plus	52,008,342-52,008,666	2,644,017-2,644,341	1	90.8	91	107
AsAmUn129D02.b	EX224689	SF	NO	NA	No	---NA---	264	0	-	-	0		-	-	-	-	-	-	-	-	-
AsAmUn129E02.b	EX224693	SF	NO	NA	Yes	3-alpha-(or 20-beta)-hydroxysteroid dehydrogenase	398	10	1.0E-4.28203E-49	0.781	1	F:GO:0003824		2L	Plus	16,245,123-16,245,417	16,245,123-16,245,417	1	69.2	74.1	98
AsAmUn129E08.b	EX224697	SF	NO	NA	No	---NA---	413	0	-	-	0		-	-	-	-	-	-	-	-	-
AsAmUn129F06.b	EX224699	SF	NO	NA	No	---NA---	409	0	-	-	0		-	-	-	-	-	-	-	-	-
AsAmUn129G12.b	EX224703	SF	NO	NA	No	---NA---	350	0	-	-	0		-	-	-	-	-	-	-	-	-
AsAmUn129H01.b	EX224704	SF	NO	NA	Yes	---NA---	137	0	-	-	0		-	3L	Plus	146,412,052-146,412,186	35,502,622-35,502,756	1	76.3	93.4	42
AsAmUn129H07.b	EX224709	SF	NO	NA	No	---NA---	296	0	-	-	0		-	-	-	-	-	-	-	-	-
AsAmUn129H08.b	EX224710	SF	NO	NA	No	---NA---	156	0	-	-	0		-	-	-	-	-	-	-	-	-
AsAmUn129H10.b	EX224712	SF	NO	NA	No	---NA---	362	0	-	-	0		-	-	-	-	-	-	-	-	-
AsAmUn131A03.b	EX224716	SF	NO	NA	Yes	amino acid transporter	389	10	1.0E-6.90887E-52	0.84	0		-	3L	Minus	119,642,167-119,641,806	8,732,376-8,732,737	2	86.5	74	96
AsAmUn131A11.b	EX224724	SF	NO	NA	No	---NA---	494	0	-	-	0		-	-	-	-	-	-	-	-	-
AsAmUn131B01.b	EX224726	SF	NO	NA	Yes	protein (auxin transport protein)	422	10	1.0E-1.04663E-71	0.763	3	P:GO:0042066 F:GO:0005516 P:GO:0007291		2R	Minus	50,011,768-50,011,349	647,024-647,443	1	81.7	99.5	140
AsAmUn131B02.b	EX224727	SF	NO	NA	No	---NA---	381	0	-	-	0		-	-	-	-	-	-	-	-	-
AsAmUn131B04.b	EX224728	SF	NO	NA	No	---NA---	477	3	1.0E-8.26864E-13	0.8367	0		-	-	-	-	-	-	-	-	-
AsAmUn131B09.b	EX224732	SF	NO	NA	Yes	---NA---	453	10	1.0E-2.93262E-34	0.944	0		-	3R	Plus	200,420,523-200,420,960	47,547,658-47,548,095	1	78.9	99.1	88
AsAmUn131D11.b	EX224749	SF	NO	NA	No	---NA---	241	0	-	-	0		-	-	-	-	-	-	-	-	-
AsAmUn131E02.b	EX224751	SF	NO	NA	No	---NA---	311	0	-	-	0		-	-	-	-	-	-	-	-	-
[truncated: 1,947 more rows]
