# Supplementary material for: Generation, annotation, and analysis of ESTs from midgut tissue of adult female Anopheles stephensi mosquitoes
Source: BMC Genomics. 2009 Aug 20;10:386. doi: 10.1186/1471-2164-10-386 (PMC2743715; doi:10.1186/1471-2164-10-386)
Supplement: Additional file 3 — Statistical comparison of GO terms. The file contains detailed output of Blast2GO's Enrichment analysis based on Fisher's exact test (only significantly (P < 0.05) altered GO term representations are shown). [file 1471-2164-10-386-S3.xls]

## Sheet: Sheet1
GO Term	Name	Single test P-Value	No. of annotated transcripts in BF library	No. of annotated transcripts in SF library	No. of non-annotated transcripts in BF library	No. of non-annotated transcripts in SF library
GO:0044464	cell part	0.00350612	372	353	228	152
GO:0005623	cell	0.00350612	372	353	228	152
GO:0005634	nucleus	0.00438583	36	53	564	452
GO:0002164	larval development	0.00658275	7	18	593	487
GO:0003676	nucleic acid binding	0.00830277	79	94	521	411
GO:0006139	nucleobase, nucleoside, nucleotide and nucleic acid metabolic process	0.00925486	54	69	546	436
GO:0005576	extracellular region	0.0113066	11	22	589	483
GO:0043283	biopolymer metabolic process	0.0115246	65	79	535	426
GO:0009059	macromolecule biosynthetic process	0.0118526	88	101	512	404
GO:0005622	intracellular	0.013157	336	317	264	188
GO:0006412	translation	0.0151543	85	97	515	408
GO:0032561	guanyl ribonucleotide binding	0.0171931	7	16	593	489
GO:0019001	guanyl nucleotide binding	0.0171931	7	16	593	489
GO:0044249	cellular biosynthetic process	0.0176997	117	126	483	379
GO:0009058	biosynthetic process	0.0196711	122	130	478	375
GO:0008233	peptidase activity	0.00247923	80	40	520	465
GO:0003824	catalytic activity	0.00488696	314	224	286	281
GO:0004175	endopeptidase activity	0.00597939	54	25	546	480
GO:0005525	GTP binding	0.0271397	7	15	593	490
GO:0009791	post-embryonic development	0.0289143	13	22	587	483
GO:0007444	imaginal disc development	0.0301435	8	16	592	489
GO:0043687	post-translational protein modification	0.0303803	14	23	586	482
GO:0044424	intracellular part	0.0307788	329	306	271	199
GO:0006996	organelle organization and biogenesis	0.0319582	32	42	568	463
GO:0030001	metal ion transport	0.0383302	1	6	599	499
GO:0015291	secondary active transmembrane transporter activity	0.0388197	3	9	597	496
GO:0005488	binding	0.0389255	257	244	343	261
GO:0051650	establishment of vesicle localization	0.0433416	0	4	600	501
GO:0006903	vesicle targeting	0.0433416	0	4	600	501
GO:0051648	vesicle localization	0.0433416	0	4	600	501
GO:0006733	oxidoreduction coenzyme metabolic process	0.0433416	0	4	600	501
GO:0042742	defense response to bacterium	0.0433416	0	4	600	501
GO:0009617	response to bacterium	0.0433416	0	4	600	501
GO:0019222	regulation of metabolic process	0.0459427	16	24	584	481
GO:0009792	embryonic development ending in birth or egg hatching	0.0466541	4	10	596	495
GO:0008135	translation factor activity, nucleic acid binding	0.0490558	9	16	591	489
GO:0045182	translation regulator activity	0.0490558	9	16	591	489
GO:0017171	serine hydrolase activity	0.0120538	39	17	561	488
GO:0008236	serine-type peptidase activity	0.0120538	39	17	561	488
GO:0016491	oxidoreductase activity	0.0213262	118	75	482	430
GO:0007586	digestion	0.0222253	24	9	576	496
GO:0004252	serine-type endopeptidase activity	0.0238999	35	16	565	489
GO:0006508	proteolysis	0.0352083	68	40	532	465
GO:0044255	cellular lipid metabolic process	0.038414	19	7	581	498
GO:0006118	electron transport	0.0411732	74	45	526	460
GO:0006637	acyl-CoA metabolic process	0.0468408	5	0	595	505
