# Supplementary material for: Generation, annotation, and analysis of ESTs from midgut tissue of adult female Anopheles stephensi mosquitoes
Source: BMC Genomics. 2009 Aug 20;10:386. doi: 10.1186/1471-2164-10-386 (PMC2743715; doi:10.1186/1471-2164-10-386)
Supplement: Additional file 4 — Statistical comparison for differential gene expression (IDEG6 analysis). The file contains statistical comparison of the genes expressed in both the libraries using IDEG6 tool. Comparison of annotated and unannotated genes is given in "Annotated" and "Unannotated" worksheets, respectively. Different degrees of blue shades in the normalized tag values represent the extent of gene expression. Significant P-values are shaded yellow. [file 1471-2164-10-386-S4.xls]

## Sheet: Annotated
Statistical comparison for differential gene expression in SF & BF library
No. of BLASTX annotated genes under analysis: 1423
The following statistical tests were applyed:		Selected significance threshold
Pairwise Fisher Exact test		0.05
S. No.	Description of the Gene	No. of ESTs encountered		Normalized value of EST expression		Fisher exact test (P-value)	Representative EST from SF library		Representative EST from BF library
		SF	BF	SF	BF		ESTID	Accession No.	ESTID	Accession No.
1	60S ribosomal protein L36	165	11	233.7	13.2	0	unest0016	EX220610	inest0622	EX212911
2	Astryp1	23	1893	32.6	2279.1	0	unest0805	EX221399	inest0004	EX212292
3	Cecropin-B precursor	23	0	32.6	0	0	unest0648	EX221242	NA	NA
4	Chymotrypsin-1 precursor (EC 3.4.21.1)	12	104	16.1	125.2	0	unest0101	EX220695	inest0099	EX212388
5	Chymotrypsin-2 precursor (EC 3.4.21.1)	10	254	14.2	305.8	0	unest0064	EX220658	inest0013	EX212301
6	Cytochrome b	46	9	65.1	10.8	0	unest1376	EX221970	inest1096	EX213385
7	Cytochrome c oxidase subunit I (Fragment)	31	0	43.9	0	0	unest0079	EX220673	NA	NA
8	Diazepam binding inhibitor, putative	0	32	0	38.5	0	NA	NA	inest0382	EX212671
9	ENSANGP00000026050 (Fragment)	124	0	175.6	0	0	unest0135	EX220729	NA	NA
10	Late trypsin	1	196	1.4	235.1	0	unest2690	EX223284	inest0066	EX212354
11	Protein G12 precursor (ANG12)	0	335	0	403.3	0	NA	NA	inest0024	EX212312
12	Secreted ferritin G subunit, putative	0	29	0	34.9	0	NA	NA	inest0115	EX212404
13	Serine collagenase 1, putative	0	110	0	132.4	0	NA	NA	inest0112	EX212401
14	Serine proteinase	42	2	59.5	2.4	0	unest0006	EX220600	inest3970	EX216258
15	Serine-type enodpeptidase, putative	1	109	1.4	131.2	0	unest0361	EX220955	inest0001	EX212289
16	Sterol carrier protein 2-like 2	0	35	0	42.1	0	NA	NA	inest0272	EX212561
17	Trypsin	37	265	52.4	319	0	unest0083	EX220677	inest0049	EX212337
18	Trypsin-1 precursor (EC 3.4.21.4)	3	94	4.2	113.2	0	unest2185	EX222779	inest0011	EX212299
19	NADH dehydrogenase subunit 4 (Fragment)	18	0	25.5	0	1e-06	unest0362	EX220956	NA	NA
20	Niemann-Pick Type C-2, putative	2	32	2.8	38.5	1e-06	unest3584	EX224178	inest0436	EX212725
21	Zinc carboxypeptidase A 1 precursor	0	23	0	27.7	1e-06	NA	NA	inest0755	EX213044
22	CG8997-PA	5	37	7.1	44.5	3e-06	unest0044	EX220638	inest0578	EX212867
23	ICHIT protein	28	7	31.2	3.6	1.9e-05	unest0122	EX220716	inest5396	EX217684
24	ENSANGP00000031874	4	31	5.7	37.3	2.2e-05	unest2057	EX222651	inest0285	EX212574
25	HDC07203 (CG33998-PA)	17	1	24.1	1.2	3.4e-05	unest0167	EX220761	inest1409	EX213698
26	CHK1 checkpoint homolog (S. pombe)	0	16	0	19.3	5.7e-05	NA	NA	inest0183	EX212472
27	Serine protease SP24D precursor	12	0	16.1	0	8.8e-05	unest0794	EX221388	NA	NA
28	Carboxypeptidase B (EC 3.4.17.2)	0	15	0	18.1	0.000106	NA	NA	inest1705	EX213994
29	ENSANGP00000013338	0	15	0	18.1	0.000106	NA	NA	inest0167	EX212456
30	Cytochrome c oxidase subunit II (Fragment)	11	0	15.6	0	0.000192	unest0282	EX220876	NA	NA
31	Cytochrome c oxidase subunit I	0	14	0	16.9	0.000199	NA	NA	inest0580	EX212869
32	Cytochrome c oxidase subunit VIa/COX13	0	14	0	16.9	0.000199	NA	NA	inest0539	EX212828
33	Serine protease 2	0	14	0	16.9	0.000199	NA	NA	inest1729	EX214018
34	Serine protease	143	106	202.5	127.6	0.000313	unest0031	EX220625	inest0297	EX212586
35	40S ribosomal protein S17	19	4	26.9	4.8	0.000486	unest0053	EX220647	inest1132	EX213421
36	Na+ atpase alpha subunit	13	1	18.4	1.2	0.000506	unest2436	EX223030	inest5409	EX217697
37	Hypothetical protein	69	42	97.7	50.6	0.00075	unest0105	EX220699	inest0084	EX212372
38	60S ribosomal protein L13a (Fragment)	9	0	12.7	0	0.000911	unest1838	EX222432	NA	NA
39	Farnesoic acid O-methyl transferase-like	3	20	4.2	24.1	0.001259	unest1660	EX222254	inest0393	EX212682
40	ENSANGP00000021065	0	11	0	13.2	0.001339	NA	NA	inest0906	EX213195
41	GA12205-PA (Fragment)	8	0	11.3	0	0.001983	unest0484	EX221078	NA	NA
42	Maltase (Fragment)	8	0	11.3	0	0.001983	unest1356	EX221950	NA	NA
43	NADH dehydrogenase subunit 5 (Fragment)	8	0	11.3	0	0.001983	unest0110	EX220704	NA	NA
44	BS11R	3	19	4.2	22.9	0.002111	unest0136	EX220730	inest1050	EX213339
45	60S ribosomal protein L27e	0	10	0	12	0.002541	NA	NA	inest0511	EX212800
46	Maltase	0	10	0	12	0.002541	NA	NA	inest1582	EX213871
47	SEC14, putative	0	10	0	12	0.002541	NA	NA	inest0602	EX212891
48	Putative salivary secreted peptide	66	121	93.5	145.7	0.003129	unest0037	EX220631	inest0316	EX212605
49	Ribosomal protein L9 (60S ribosomal protein L9)	19	6	26.9	7.2	0.003923	unest0034	EX220628	inest0595	EX212884
50	60S ribosomal protein L18 (Fragment)	7	0	9.9	0	0.004318	unest0162	EX220756	NA	NA
51	ENSANGP00000031778 (Fragment)	7	0	9.9	0	0.004318	unest1491	EX222085	NA	NA
52	Cytochrome c oxidase subunit II	0	9	0	10.8	0.00484	NA	NA	inest1232	EX213521
53	GA21813-PA	0	9	0	10.8	0.00484	NA	NA	inest0017	EX212305
54	Ribosomal protein S2e	12	2	16.1	2.4	0.005007	unest1499	EX222093	inest0889	EX213178
55	Chymotrypsin, putative	13	3	18.4	3.6	0.005087	unest0081	EX220675	inest4259	EX216547
56	Mitochondrial cytochrome c oxidase subunit VIC	2	15	2.8	18.1	0.005625	unest2745	EX223339	inest0468	EX212757
57	Thiol protease-like	13	36	18.4	43.3	0.006181	unest1298	EX221892	inest0121	EX212410
58	Chitinase	1	11	1.4	13.2	0.008282	unest0743	EX221337	inest0973	EX213262
59	GA12205-PA	0	8	0	9.6	0.009256	NA	NA	inest0110	EX212399
60	60S ribosomal protein L37	6	0	8.5	0	0.009401	unest2729	EX223323	NA	NA
61	Aminopeptidase N (Fragment)	6	0	8.5	0	0.009401	unest2786	EX223380	NA	NA
62	Elongation factor 2	6	0	8.5	0	0.009401	unest0412	EX221006	NA	NA
63	ENSANGP00000014101 (Fragment)	6	0	8.5	0	0.009401	unest1102	EX221696	NA	NA
64	Mitochondrial F1F0-ATP synthase subunit d/ATP7	3	16	4.2	19.3	0.009672	unest0022	EX220616	inest0429	EX212718
65	40S ribosomal protein S25 (AAEL010573-PA)	8	1	11.3	1.2	0.014491	unest0370	EX220964	inest2920	EX215208
66	Cecropin-A precursor [Contains: Cecropin-A;	8	1	11.3	1.2	0.014491	unest1307	EX221901	inest2113	EX214402
67	Ribosomal protein L10 (AAEL002534-PA)	11	3	15.6	3.6	0.016062	unest1746	EX222340	inest0332	EX212621
68	60S ribosomal protein L13a	0	7	0	8.4	0.01778	NA	NA	inest0284	EX212573
69	Aminopeptidase N	0	7	0	8.4	0.01778	NA	NA	inest0946	EX213235
70	Death-associated protein 1 (Hypothetical)	0	7	0	8.4	0.01778	NA	NA	inest0195	EX212484
71	TU37B2	0	7	0	8.4	0.01778	NA	NA	inest3807	EX216095
72	40S ribosomal protein S26	5	0	7.1	0	0.020467	unest1006	EX221600	NA	NA
73	Alanine aminotransferase	5	0	7.1	0	0.020467	unest2462	EX223056	NA	NA
74	Capsid polyprotein (Fragment)	5	0	7.1	0	0.020467	unest2066	EX222660	NA	NA
75	Cytochrome oxidase subunit I (Fragment)	5	0	7.1	0	0.020467	unest0706	EX221300	NA	NA
76	Metallothionein 2 (Fragment)	5	0	7.1	0	0.020467	unest1261	EX221855	NA	NA
77	Sodium/solute symporter	5	0	7.1	0	0.020467	unest1716	EX222310	NA	NA
78	Vacuolar ATP synthase subunit E	5	0	7.1	0	0.020467	unest2971	EX223565	NA	NA
79	Vacuolar ATP synthase subunit h	5	0	7.1	0	0.020467	unest0028	EX220622	NA	NA
80	40S ribosomal protein S11	7	1	9.9	1.2	0.027935	unest1627	EX222221	inest1812	EX214101
81	Cytochrome c oxidase subunit iv	6	20	8.5	24.1	0.028269	unest0274	EX220868	inest0509	EX212798
82	Ribosomal protein S27a	9	2	12.7	2.4	0.029211	unest0100	EX220694	inest5642	EX217930
83	Cytochrome c oxidase subunit 3 (EC 1.9.3.1)	13	5	18.4	6	0.031918	unest0528	EX221122	inest0913	EX213202
84	ENSANGP00000021547	0	6	0	7.2	0.034316	NA	NA	inest0473	EX212762
85	ENSANGP00000031435	0	6	0	7.2	0.034316	NA	NA	inest2708	EX214997
86	Ferritin subunit 1, putative	0	6	0	7.2	0.034316	NA	NA	inest0030	EX212318
87	GA17750-PA	0	6	0	7.2	0.034316	NA	NA	inest0538	EX212827
88	Histidine triad family zinc-binding protein	0	6	0	7.2	0.034316	NA	NA	inest1457	EX213746
89	Late trypsin (Trypsin)	0	6	0	7.2	0.034316	NA	NA	inest0395	EX212684
90	Palmitoyl-protein thioesterase	0	6	0	7.2	0.034316	NA	NA	inest0852	EX213141
91	Putative mitochondrial NADH-ubiquinone	0	6	0	7.2	0.034316	NA	NA	inest0324	EX212613
92	Ribosomal protein L4 (60S ribosomal protein L4)	0	6	0	7.2	0.034316	NA	NA	inest0092	EX212381
93	Trypsin-3 precursor (EC 3.4.21.4)	0	6	0	7.2	0.034316	NA	NA	inest3627	EX215915
94	Cytochrome c oxidase subunit 3	36	24	50.1	28.9	0.037003	unest0317	EX220911	inest0194	EX212483
95	Mitochondrial F1F0-ATP synthase subunit g/ATP20	3	13	4.2	15.7	0.041624	unest3039	EX223633	inest0336	EX212625
96	Sphingomyelin phosphodiesterase	3	13	4.2	15.7	0.041624	unest2870	EX223464	inest0413	EX212702
97	NADH dehydrogenase, putative	6	18	8.5	21.7	0.041696	unest0360	EX220954	inest0159	EX212448
98	40S ribosomal protein S13	4	0	5.7	0	0.044556	unest0115	EX220709	NA	NA
99	Apolipophorin-III, putative	4	0	5.7	0	0.044556	unest1674	EX222268	NA	NA
100	Cytochrome b (Fragment)	4	0	5.7	0	0.044556	unest1387	EX221981	NA	NA
101	Cytochrome oxidase subunit 1 (Fragment)	4	0	5.7	0	0.044556	unest0148	EX220742	NA	NA
102	ENSANGP00000028223	4	0	5.7	0	0.044556	unest0300	EX220894	NA	NA
103	F14p3.9 protein (Auxin transport protein)	4	0	5.7	0	0.044556	unest0855	EX221449	NA	NA
104	Immune response-related protein (Fragment)	4	0	5.7	0	0.044556	unest1214	EX221808	NA	NA
105	Metallothionein 1 (Fragment)	4	0	5.7	0	0.044556	unest0503	EX221097	NA	NA
106	NADH-ubiquinone oxidoreductase subunit B14.5b	4	0	5.7	0	0.044556	unest3186	EX223780	NA	NA
107	Ribosomal protein S30	4	0	5.7	0	0.044556	unest1355	EX221949	NA	NA
108	Ribosomal protein S7	4	0	5.7	0	0.044556	unest0765	EX221359	NA	NA
109	Sulfate transporter	4	0	5.7	0	0.044556	unest2425	EX223019	NA	NA
110	Tetraspanin	4	0	5.7	0	0.044556	unest1251	EX221845	NA	NA
111	IP15859p	1	8	1.4	9.6	0.044586	unest0194	EX220788	inest0264	EX212553
112	Zgc:153686	1	8	1.4	9.6	0.044586	unest5078	EX225672	inest0597	EX212886
113	Protease m1 zinc metalloprotease	10	3	14.2	3.6	0.046907	unest1238	EX221832	inest4607	EX216895
114	Sugar transporter	8	2	11.3	2.4	0.051626	unest1035	EX221629	inest3173	EX215461
115	Thioredoxin (Glutaredoxin, putative)	4	14	5.7	16.9	0.056651	unest1670	EX222264	inest0087	EX212376
116	Angiotensin-converting enzyme	0	5	0	6	0.066575	NA	NA	inest2572	EX214861
117	CG13240-PA, isoform A (GM23292p)	0	5	0	6	0.066575	NA	NA	inest0626	EX212915
118	Cytochrome P450 CYP4H24	0	5	0	6	0.066575	NA	NA	inest2476	EX214765
119	Glutathione s-transferase	0	5	0	6	0.066575	NA	NA	inest0610	EX212899
120	Inosine-uridine preferring nucleoside hydrolase	0	5	0	6	0.066575	NA	NA	inest0836	EX213125
121	Ornithine decarboxylase	0	5	0	6	0.066575	NA	NA	inest3931	EX216219
122	Phosphoserine phosphatase	0	5	0	6	0.066575	NA	NA	inest2049	EX214338
123	Alkaline phosphatase	2	9	2.8	10.8	0.074893	unest4903	EX225497	inest1049	EX213338
124	NADH dehydrogenase subunit 5	2	9	2.8	10.8	0.074893	unest3827	EX224421	inest0403	EX212692
125	Prolylcarboxypeptidase, putative	20	12	28.3	14.4	0.074931	unest0336	EX220930	inest1379	EX213668
126	Beta-hexosaminidase b	1	7	1.4	8.4	0.077443	unest3539	EX224133	inest0126	EX212415
127	Mitochondrial NADH:ubiquinone oxidoreductase	1	7	1.4	8.4	0.077443	unest2479	EX223073	inest0732	EX213021
128	Mitochondrial NADH-ubiquinone oxidoreductase	1	7	1.4	8.4	0.077443	unest4096	EX224690	inest3498	EX215786
129	Stretch regulated skeletal muscle protein,	1	7	1.4	8.4	0.077443	unest4602	EX225196	inest1723	EX214012
130	Alanyl aminopeptidase	14	7	19.8	8.4	0.077761	unest0384	EX220978	inest0082	EX212370
131	Salivary defensin	11	5	15.6	6	0.080424	unest2042	EX222636	inest1319	EX213608
132	60S ribosomal protein L21	7	2	9.9	2.4	0.090035	unest0329	EX220923	inest1667	EX213956
133	Aslectin AL-1	7	2	9.9	2.4	0.090035	unest0189	EX220783	inest2091	EX214380
134	Ribosomal protein S16	7	2	9.9	2.4	0.090035	unest1059	EX221653	inest3773	EX216061
135	Apolipoprotein D, putative	3	0	4.2	0	0.096991	unest3743	EX224337	NA	NA
136	Cytochrome oxidase subunit II (Fragment)	3	0	4.2	0	0.096991	unest1992	EX222586	NA	NA
137	Cytochrome P450 CYPm3r10 (Fragment)	3	0	4.2	0	0.096991	unest2527	EX223121	NA	NA
138	DEAD box ATP-dependent RNA helicase	3	0	4.2	0	0.096991	unest3287	EX223881	NA	NA
139	DNA topoisomerase type I	3	0	4.2	0	0.096991	unest2955	EX223549	NA	NA
140	ENSANGP00000001203 (Fragment)	3	0	4.2	0	0.096991	unest0251	EX220845	NA	NA
141	ENSANGP00000021873 (Fragment)	3	0	4.2	0	0.096991	unest3594	EX224188	NA	NA
142	ENSANGP00000030781	3	0	4.2	0	0.096991	unest0948	EX221542	NA	NA
143	GA17542-PA (Fragment)	3	0	4.2	0	0.096991	unest0643	EX221237	NA	NA
144	GA20212-PA (Fragment)	3	0	4.2	0	0.096991	unest1185	EX221779	NA	NA
145	Na+/K+ ATPase alpha subunit isoform 1	3	0	4.2	0	0.096991	unest0769	EX221363	NA	NA
146	NADH dehydrogenase subunit 1 (Fragment)	3	0	4.2	0	0.096991	unest1760	EX222354	NA	NA
147	Organic anion transporter	3	0	4.2	0	0.096991	unest0698	EX221292	NA	NA
148	Oxidoreductase	3	0	4.2	0	0.096991	unest4099	EX224693	NA	NA
149	Replicase polyprotein	3	0	4.2	0	0.096991	unest2811	EX223405	NA	NA
150	Ribosomal protein L26	3	0	4.2	0	0.096991	unest0060	EX220654	NA	NA
151	Serine/threonine specific protein phosphatase	3	0	4.2	0	0.096991	unest0560	EX221154	NA	NA
152	Wd-repeat protein	3	0	4.2	0	0.096991	unest1597	EX222191	NA	NA
153	Actin	5	1	7.1	1.2	0.100713	unest0021	EX220615	inest8261	EX220549
154	Predicted acetyltransferase	5	1	7.1	1.2	0.100713	unest0469	EX221063	inest6510	EX218798
155	Ribosomal protein L35A, putative	5	1	7.1	1.2	0.100713	unest1650	EX222244	inest6537	EX218825
156	Kazal domain-containing peptide (Hypothetical)	3	11	4.2	13.2	0.104361	unest1671	EX222265	inest0688	EX212977
157	Putative V-ATPase	8	3	11.3	3.6	0.126628	unest2914	EX223508	inest1081	EX213370
158	Ribosomal protein L7 (60S ribosomal protein L7)	8	3	11.3	3.6	0.126628	unest0008	EX220602	inest2815	EX215103
159	14-3-3 protein sigma, gamma, zeta, beta/alpha	0	4	0	4.8	0.129879	NA	NA	inest4981	EX217269
160	60S ribosomal protein L18	0	4	0	4.8	0.129879	NA	NA	inest1453	EX213742
161	Acyl-coa dehydrogenase	0	4	0	4.8	0.129879	NA	NA	inest0536	EX212825
162	Cathepsin B	0	4	0	4.8	0.129879	NA	NA	inest0131	EX212420
163	CG6164-PA (LP08842p)	0	4	0	4.8	0.129879	NA	NA	inest2116	EX214405
164	CG9034-PA (RH45008p)	0	4	0	4.8	0.129879	NA	NA	inest0692	EX212981
165	Copii-coated vesicle membrane protein P24	0	4	0	4.8	0.129879	NA	NA	inest3266	EX215554
166	ENSANGP00000021092	0	4	0	4.8	0.129879	NA	NA	inest0262	EX212551
167	GA17166-PA	0	4	0	4.8	0.129879	NA	NA	inest2017	EX214306
168	Leucine-rich transmembrane protein	0	4	0	4.8	0.129879	NA	NA	inest1488	EX213777
169	Mitochondrial ornithine transporter	0	4	0	4.8	0.129879	NA	NA	inest0588	EX212877
170	Protein TAR1	0	4	0	4.8	0.129879	NA	NA	inest2024	EX214313
171	Sterol carrier protein-2, putative	0	4	0	4.8	0.129879	NA	NA	inest2774	EX215063
172	Aldehyde dehydrogenase	4	12	5.7	14.4	0.130819	unest2951	EX223545	inest0303	EX212592
173	Cytochrome c oxidase, subunit VB, putative	4	12	5.7	14.4	0.130819	unest0319	EX220913	inest0219	EX212508
174	NADH dehydrogenase subunit 3	4	12	5.7	14.4	0.130819	unest2700	EX223294	inest3534	EX215822
175	NADH:ubiquinone dehydrogenase, putative	4	12	5.7	14.4	0.130819	unest1343	EX221937	inest0817	EX213106
176	Ribosomal protein S4 (40S ribosomal protein S9)	1	6	1.4	7.2	0.13353	unest1537	EX222131	inest1672	EX213961
177	Zinc carboxypeptidase	11	6	15.6	7.2	0.146117	unest1471	EX222065	inest1830	EX214119
178	60S ribosomal protein L31	6	2	8.5	2.4	0.154399	unest0655	EX221249	inest1422	EX213711
179	Ubiquitin	6	2	8.5	2.4	0.154399	unest1486	EX222080	inest2058	EX214347
180	ENSANGP00000021035	4	1	5.7	1.2	0.187021	unest1937	EX222531	inest4580	EX216868
181	ENSANGP00000032025	4	1	5.7	1.2	0.187021	unest0773	EX221367	inest2775	EX215064
182	Kluyveromyces lactis strain NRRL Y-1140	4	1	5.7	1.2	0.187021	unest0463	EX221057	inest3772	EX216060
183	N-acetylgalactosaminyltransferase	4	1	5.7	1.2	0.187021	unest3315	EX223909	inest5145	EX217433
184	60S ribosomal protein L22	9	5	12.7	6	0.188657	unest1157	EX221751	inest2944	EX215232
185	Carboxypeptidase A (EC 3.4.17.1)	4	11	5.7	13.2	0.194378	unest0075	EX220669	inest0302	EX212591
186	60S ribosomal protein L38	7	3	9.9	3.6	0.202712	unest1136	EX221730	inest1402	EX213691
187	Alpha-amylase	7	3	9.9	3.6	0.202712	unest0270	EX220864	inest1426	EX213715
188	26S proteasome regulatory subunit 7, psd7	2	0	2.8	0	0.211116	unest1180	EX221774	NA	NA
189	39S ribosomal protein L13, mitochondrial	2	0	2.8	0	0.211116	unest0638	EX221232	NA	NA
190	3-hydroxyacyl-coa dehyrogenase	2	0	2.8	0	0.211116	unest1563	EX222157	NA	NA
191	3-hydroxykynurenine transaminase (Fragment)	2	0	2.8	0	0.211116	unest0061	EX220655	NA	NA
192	40S ribosomal protein S13	2	0	2.8	0	0.211116	unest1566	EX222160	NA	NA
193	40S ribosomal protein S19	2	0	2.8	0	0.211116	unest6149	EX226743	NA	NA
194	60S ribosomal protein L37	2	0	2.8	0	0.211116	unest2897	EX223491	NA	NA
195	60S ribosomal protein L5 (Ribosomal protein L5)	2	0	2.8	0	0.211116	unest0307	EX220901	NA	NA
196	Anopheles stephensi ubiquitin, putative	2	0	2.8	0	0.211116	unest1179	EX221773	NA	NA
197	Aquaporin	2	0	2.8	0	0.211116	unest4799	EX225393	NA	NA
198	Arp2/3	2	0	2.8	0	0.211116	unest1509	EX222103	NA	NA
199	Calmin	2	0	2.8	0	0.211116	unest1507	EX222101	NA	NA
200	CG11956-PA, isoform A (Cg11956-pb, isoform b)	2	0	2.8	0	0.211116	unest0089	EX220683	NA	NA
201	CG13760-PB (EG:BACR25B3.6 protein)	2	0	2.8	0	0.211116	unest0779	EX221373	NA	NA
202	CG31120-PB, isoform B (SD10476p)	2	0	2.8	0	0.211116	unest6403	EX226997	NA	NA
203	CG31196-PC, isoform C	2	0	2.8	0	0.211116	unest6517	EX227111	NA	NA
204	CG5515-PA, isoform A (Cg5515-pb, isoform b)	2	0	2.8	0	0.211116	unest3112	EX223706	NA	NA
205	CG7424-PA (IP17351p)	2	0	2.8	0	0.211116	unest5082	EX225676	NA	NA
206	CG8331-PA	2	0	2.8	0	0.211116	unest5384	EX225978	NA	NA
207	Conserved insect protein (Fragment)	2	0	2.8	0	0.211116	unest5990	EX226584	NA	NA
208	Cytochrome P450 CYP6Z1	2	0	2.8	0	0.211116	unest1724	EX222318	NA	NA
209	Cytoplasmic superoxide dismutase	2	0	2.8	0	0.211116	unest5764	EX226358	NA	NA
210	Der1-like domain family, member 3derlin-3	2	0	2.8	0	0.211116	unest5988	EX226582	NA	NA
211	DNA polymerase zeta catalytic subunit	2	0	2.8	0	0.211116	unest3034	EX223628	NA	NA
212	DNA-J, putative	2	0	2.8	0	0.211116	unest0108	EX220702	NA	NA
213	ENSANGP00000005197 (Fragment)	2	0	2.8	0	0.211116	unest0878	EX221472	NA	NA
214	ENSANGP00000011144 (Fragment)	2	0	2.8	0	0.211116	unest4233	EX224827	NA	NA
215	ENSANGP00000012047 (Fragment)	2	0	2.8	0	0.211116	unest1726	EX222320	NA	NA
216	ENSANGP00000013314 (Fragment)	2	0	2.8	0	0.211116	unest6431	EX227025	NA	NA
217	ENSANGP00000013762	2	0	2.8	0	0.211116	unest0393	EX220987	NA	NA
218	ENSANGP00000014953 (Fragment)	2	0	2.8	0	0.211116	unest5789	EX226383	NA	NA
219	ENSANGP00000015203	2	0	2.8	0	0.211116	unest5025	EX225619	NA	NA
220	ENSANGP00000017966 (Fragment)	2	0	2.8	0	0.211116	unest3624	EX224218	NA	NA
221	ENSANGP00000020237 (Fragment)	2	0	2.8	0	0.211116	unest4832	EX225426	NA	NA
222	ENSANGP00000020263 (Fragment)	2	0	2.8	0	0.211116	unest0426	EX221020	NA	NA
223	ENSANGP00000021318	2	0	2.8	0	0.211116	unest2231	EX222825	NA	NA
224	ENSANGP00000024290 (Fragment)	2	0	2.8	0	0.211116	unest5003	EX225597	NA	NA
225	ENSANGP00000024418 (Fragment)	2	0	2.8	0	0.211116	unest3990	EX224584	NA	NA
226	ENSANGP00000024974 (Fragment)	2	0	2.8	0	0.211116	unest2445	EX223039	NA	NA
227	ENSANGP00000025222 (Fragment)	2	0	2.8	0	0.211116	unest2566	EX223160	NA	NA
228	ENSANGP00000028746	2	0	2.8	0	0.211116	unest1519	EX222113	NA	NA
229	ENSANGP00000031402	2	0	2.8	0	0.211116	unest2309	EX222903	NA	NA
230	ENSANGP00000031435 (Fragment)	2	0	2.8	0	0.211116	unest1919	EX222513	NA	NA
231	FK506-binding protein	2	0	2.8	0	0.211116	unest0410	EX221004	NA	NA
232	GA10880-PA (Fragment)	2	0	2.8	0	0.211116	unest1876	EX222470	NA	NA
233	GA12202-PA (Fragment)	2	0	2.8	0	0.211116	unest0529	EX221123	NA	NA
234	GA13095-PA (Fragment)	2	0	2.8	0	0.211116	unest2035	EX222629	NA	NA
235	GA14714-PA (Fragment)	2	0	2.8	0	0.211116	unest6427	EX227021	NA	NA
236	GA22121-PA (Fragment)	2	0	2.8	0	0.211116	unest0325	EX220919	NA	NA
237	Gamma-tubulin complex component 2 (Gcp-2)	2	0	2.8	0	0.211116	unest0179	EX220773	NA	NA
238	Glucosyl/glucuronosyl transferases (Fragment)	2	0	2.8	0	0.211116	unest2205	EX222799	NA	NA
239	Glutathione S-transferase S1-2 (Fragment)	2	0	2.8	0	0.211116	unest1266	EX221860	NA	NA
240	Glutathione transferase GST1-3	2	0	2.8	0	0.211116	unest4961	EX225555	NA	NA
241	Hairy cell leukemia protein 1	2	0	2.8	0	0.211116	unest2323	EX222917	NA	NA
242	Hypothetical protein precursor (Fragment)	2	0	2.8	0	0.211116	unest4699	EX225293	NA	NA
243	Insulin receptor	2	0	2.8	0	0.211116	unest6053	EX226647	NA	NA
244	Late endosomal/lysosomal MP1 interacting	2	0	2.8	0	0.211116	unest2774	EX223368	NA	NA
245	Lysozyme c-7	2	0	2.8	0	0.211116	unest0633	EX221227	NA	NA
246	Malonyl coa-acyl carrier protein transacylase	2	0	2.8	0	0.211116	unest0576	EX221170	NA	NA
247	Mitochondrial ribosomal protein, L17, putative	2	0	2.8	0	0.211116	unest4259	EX224853	NA	NA
248	Myosin iii	2	0	2.8	0	0.211116	unest3174	EX223768	NA	NA
249	Myosin light chain kinase	2	0	2.8	0	0.211116	unest2556	EX223150	NA	NA
250	Myosin vii	2	0	2.8	0	0.211116	unest0627	EX221221	NA	NA
251	NADH dehydrogenase 4 (Fragment)	2	0	2.8	0	0.211116	unest4614	EX225208	NA	NA
252	NADH-ubiquinone oxidoreductase 39 kDa subunit	2	0	2.8	0	0.211116	unest1666	EX222260	NA	NA
253	Nuclear protein localization	2	0	2.8	0	0.211116	unest0572	EX221166	NA	NA
254	Nucleolar protein c7b	2	0	2.8	0	0.211116	unest1056	EX221650	NA	NA
255	Oligosaccharyl transferase	2	0	2.8	0	0.211116	unest3711	EX224305	NA	NA
256	Peroxisomal targeting signal 2 receptor	2	0	2.8	0	0.211116	unest3438	EX224032	NA	NA
257	Pmp22 peroxisomal membrane protein, putative	2	0	2.8	0	0.211116	unest0541	EX221135	NA	NA
258	Putative 60S ribosomal protein L10 (Fragment)	2	0	2.8	0	0.211116	unest1819	EX222413	NA	NA
259	Retinal degeneration b beta	2	0	2.8	0	0.211116	unest1460	EX222054	NA	NA
260	Ribosomal protein L32 (Fragment)	2	0	2.8	0	0.211116	unest3065	EX223659	NA	NA
261	Ribosomal protein L39	2	0	2.8	0	0.211116	unest2807	EX223401	NA	NA
262	Ribosomal protein L39 (Fragment)	2	0	2.8	0	0.211116	unest0036	EX220630	NA	NA
263	RNA 3' terminal phosphate cyclase	2	0	2.8	0	0.211116	unest2622	EX223216	NA	NA
264	Salivary lysozyme (EC 3.2.1.17) (Lysozyme)	2	0	2.8	0	0.211116	unest1718	EX222312	NA	NA
265	SD02860p	2	0	2.8	0	0.211116	unest2203	EX222797	NA	NA
266	Septin	2	0	2.8	0	0.211116	unest2585	EX223179	NA	NA
267	Short chain type dehydrogenase (AAEL007893-PA)	2	0	2.8	0	0.211116	unest2291	EX222885	NA	NA
268	Small calcium-binding mitochondrial carrier,	2	0	2.8	0	0.211116	unest1234	EX221828	NA	NA
269	Small nuclear ribonucleoprotein sm d2	2	0	2.8	0	0.211116	unest2841	EX223435	NA	NA
270	Sodium/nucleoside cotransporter	2	0	2.8	0	0.211116	unest4058	EX224652	NA	NA
271	Step ii splicing factor slu7	2	0	2.8	0	0.211116	unest3922	EX224516	NA	NA
272	Tensin	2	0	2.8	0	0.211116	unest2744	EX223338	NA	NA
273	Translation initiation factor 2B beta subunit	2	0	2.8	0	0.211116	unest1327	EX221921	NA	NA
274	Translation initiation factor 4C (1A)	2	0	2.8	0	0.211116	unest1280	EX221874	NA	NA
275	Trypsin-4 precursor (EC 3.4.21.4)	2	0	2.8	0	0.211116	unest1584	EX222178	NA	NA
276	Tyrosine transporter	2	0	2.8	0	0.211116	unest6066	EX226660	NA	NA
277	Ubiquitin-fold modifier 1, putative	2	0	2.8	0	0.211116	unest2429	EX223023	NA	NA
278	UDP-glucose pyrophosphorylase	2	0	2.8	0	0.211116	unest0013	EX220607	NA	NA
279	Vacuolar ATP synthase 16 kDa proteolipid	2	0	2.8	0	0.211116	unest1905	EX222499	NA	NA
280	Viral IAP-associated factor, putative	2	0	2.8	0	0.211116	unest5211	EX225805	NA	NA
281	Allergen, putative	1	5	1.4	6	0.22787	unest3848	EX224442	inest1196	EX213485
282	Ancaspase-7	1	5	1.4	6	0.22787	unest1707	EX222301	inest0628	EX212917
283	Cu2+ superoxide dismutase	1	5	1.4	6	0.22787	unest5119	EX225713	inest1519	EX213808
284	Ribosomal protein P0	1	5	1.4	6	0.22787	unest1602	EX222196	inest2027	EX214316
285	ENSANGP00000022242	15	11	21.2	13.2	0.243318	unest0045	EX220639	inest0067	EX212355
286	Carbonic anhydrase	0	3	0	3.6	0.254874	NA	NA	inest1928	EX214217
287	Cathepsin b	0	3	0	3.6	0.254874	NA	NA	inest2372	EX214661
288	CG13492-PA, isoform A	0	3	0	3.6	0.254874	NA	NA	inest1949	EX214238
289	Chromosome undetermined SCAF14659, whole genome	0	3	0	3.6	0.254874	NA	NA	inest0385	EX212674
290	Conserved insect protein	0	3	0	3.6	0.254874	NA	NA	inest2629	EX214918
291	Cytochrome oxidase subunit 1	0	3	0	3.6	0.254874	NA	NA	inest1604	EX213893
292	Diazepam-binding inhibitor	0	3	0	3.6	0.254874	NA	NA	inest3589	EX215877
293	ENSANGP00000015616	0	3	0	3.6	0.254874	NA	NA	inest0127	EX212416
294	ENSANGP00000019221	0	3	0	3.6	0.254874	NA	NA	inest0524	EX212813
295	ENSANGP00000019457	0	3	0	3.6	0.254874	NA	NA	inest3877	EX216165
296	Fatty acid desaturase, putative	0	3	0	3.6	0.254874	NA	NA	inest4533	EX216821
297	Glutathione S-transferase D12	0	3	0	3.6	0.254874	NA	NA	inest0965	EX213254
298	HDC04748	0	3	0	3.6	0.254874	NA	NA	inest0868	EX213157
299	Lysosomal acid lipase, putative	0	3	0	3.6	0.254874	NA	NA	inest4875	EX217163
300	Metallothionein 2	0	3	0	3.6	0.254874	NA	NA	inest0814	EX213103
301	Mitochondrial cytochrome c oxidase subunit VA	0	3	0	3.6	0.254874	NA	NA	inest2982	EX215270
302	NADH dehydrogenase subunit 2	0	3	0	3.6	0.254874	NA	NA	inest2331	EX214620
303	Oxidase/peroxidase	0	3	0	3.6	0.254874	NA	NA	inest0315	EX212604
304	Phosphoenolpyruvate carboxykinase	0	3	0	3.6	0.254874	NA	NA	inest0424	EX212713
305	Plasma glutamate carboxypeptidase	0	3	0	3.6	0.254874	NA	NA	inest2483	EX214772
306	Protease S51 alpha-aspartyl dipeptidase	0	3	0	3.6	0.254874	NA	NA	inest2871	EX215159
307	Putative actin	0	3	0	3.6	0.254874	NA	NA	inest6162	EX218450
308	Serine protease 1	0	3	0	3.6	0.254874	NA	NA	inest1837	EX214126
309	Signal peptidase 12kDa subunit, putative	0	3	0	3.6	0.254874	NA	NA	inest0522	EX212811
310	Transport protein SEC61 beta subunit	0	3	0	3.6	0.254874	NA	NA	inest6742	EX219030
311	Maltase-like protein Agm2	5	2	7.1	2.4	0.259173	unest1367	EX221961	inest0768	EX213057
312	Mucin-like peritrophin	5	2	7.1	2.4	0.259173	unest0056	EX220650	inest0361	EX212650
313	60S ribosomal protein L11	8	5	11.3	6	0.27956	unest0581	EX221175	inest1093	EX213382
314	Cytochrome c oxidase subunit VIIa	2	6	2.8	7.2	0.301791	unest4326	EX224920	inest1288	EX213577
315	Heat shock protein 82	2	6	2.8	7.2	0.301791	unest5570	EX226164	inest0463	EX212752
316	NADH-ubiquinone oxidoreductase ashi subunit	2	6	2.8	7.2	0.301791	unest2902	EX223496	inest1044	EX213333
317	40S ribosomal protein S15/S22	9	6	12.7	7.2	0.30832	unest0305	EX220899	inest1702	EX213991
318	Cytochrome oxidase subunit II	9	6	12.7	7.2	0.30832	unest0018	EX220612	inest0816	EX213105
319	Cytochrome P450	9	6	12.7	7.2	0.30832	unest0373	EX220967	inest1651	EX213940
320	Fibrinogen and fibronectin	6	3	8.5	3.6	0.317264	unest0149	EX220743	inest1607	EX213896
321	Putative secreted salivary protein	5	11	7.1	13.2	0.317459	unest0269	EX220863	inest0205	EX212494
322	60S ribosomal protein L18a	3	1	4.2	1.2	0.339619	unest0055	EX220649	inest5191	EX217479
323	ATP synthase gamma subunit	3	1	4.2	1.2	0.339619	unest4634	EX225228	inest1396	EX213685
324	Ca2+binding protein Regucalcin/SMP30	3	1	4.2	1.2	0.339619	unest0387	EX220981	inest3156	EX215444
325	Cyclin	3	1	4.2	1.2	0.339619	unest1426	EX222020	inest5684	EX217972
326	ENSANGP00000014292	3	1	4.2	1.2	0.339619	unest0702	EX221296	inest0696	EX212985
327	GTP-binding ADP-ribosylation factor Arf1	3	1	4.2	1.2	0.339619	unest2645	EX223239	inest6080	EX218368
328	Mitochondrial ATP synthase e chain	3	1	4.2	1.2	0.339619	unest0641	EX221235	inest1657	EX213946
329	Mitochondrial NADH dehydrogenase (Ubiquinone)	3	1	4.2	1.2	0.339619	unest1193	EX221787	inest3332	EX215620
330	Proteasome subunit beta type	3	1	4.2	1.2	0.339619	unest0465	EX221059	inest1935	EX214224
331	Mitochondrial ATP synthase F chain	3	7	4.2	8.4	0.359612	unest0241	EX220835	inest0686	EX212975
332	Nucleosome-binding factor SPN POB3 subunit	3	7	4.2	8.4	0.359612	unest2787	EX223381	inest0144	EX212433
333	Phosphatidylethanolamine-binding protein	3	7	4.2	8.4	0.359612	unest0346	EX220940	inest0752	EX213041
334	40S ribosomal protein S23	7	4	9.9	4.8	0.365004	unest0433	EX221027	inest0829	EX213118
335	Acyl-CoA oxidase	1	4	1.4	4.8	0.383099	unest6873	EX227467	inest0046	EX212334
336	Alcohol dehydrogenase	1	4	1.4	4.8	0.383099	unest5259	EX225853	inest3768	EX216056
337	CG13510-PA	1	4	1.4	4.8	0.383099	unest1604	EX222198	inest1386	EX213675
338	ER protein disulfide isomerase	1	4	1.4	4.8	0.383099	unest1220	EX221814	inest1891	EX214180
339	Porin (Voltage-dependent anion channel)	1	4	1.4	4.8	0.383099	unest5311	EX225905	inest4173	EX216461
340	RE21371p (CG3884-PB, isoform B)	1	4	1.4	4.8	0.383099	unest3485	EX224079	inest4835	EX217123
341	Ribosomal protein S18	1	4	1.4	4.8	0.383099	unest6859	EX227453	inest1417	EX213706
342	60S ribosomal protein L14	4	2	5.7	2.4	0.423218	unest0717	EX221311	inest1988	EX214277
343	Alpha-glucosidase	4	2	5.7	2.4	0.423218	unest3176	EX223770	inest0045	EX212333
344	Monocarboxylate transporter	4	2	5.7	2.4	0.423218	unest3108	EX223702	inest1616	EX213905
345	Putative infection responsive short peptide	4	2	5.7	2.4	0.423218	unest2822	EX223416	inest6818	EX219106
346	Sodium/potassium-dependent atpase beta-2	4	2	5.7	2.4	0.423218	unest4420	EX225014	inest2199	EX214488
347	20S proteasome regulatory subunit alpha type	1	0	1.4	0	0.459491	unest3840	EX224434	NA	NA
348	28S ribosomal protein S16, mitochondrial	1	0	1.4	0	0.459491	unest5447	EX226041	NA	NA
349	30S ribosomal protein S12	1	0	1.4	0	0.459491	unest2713	EX223307	NA	NA
350	3-hydroxyisobutyrate dehydrogenase	1	0	1.4	0	0.459491	unest1646	EX222240	NA	NA
351	4-nitrophenylphosphatase	1	0	1.4	0	0.459491	unest5161	EX225755	NA	NA
352	60S acidic ribosomal protein P1	1	0	1.4	0	0.459491	unest4499	EX225093	NA	NA
353	60S RIBOSOMAL PROTEIN L19	1	0	1.4	0	0.459491	unest6583	EX227177	NA	NA
354	60S ribosomal protein L40 (Fragment)	1	0	1.4	0	0.459491	unest0069	EX220663	NA	NA
355	60S ribosomal protein L7a	1	0	1.4	0	0.459491	unest2617	EX223211	NA	NA
356	71 kDa salivary protein	1	0	1.4	0	0.459491	unest1557	EX222151	NA	NA
357	Acetyl-coa carboxylase	1	0	1.4	0	0.459491	unest4822	EX225416	NA	NA
358	Activated protein kinase C receptor	1	0	1.4	0	0.459491	unest2836	EX223430	NA	NA
359	Acyl carrier protein/NADH-ubiquinone	1	0	1.4	0	0.459491	unest5132	EX225726	NA	NA
360	Aldehyde oxidase	1	0	1.4	0	0.459491	unest4927	EX225521	NA	NA
361	Aldo-keto reductase	1	0	1.4	0	0.459491	unest5804	EX226398	NA	NA
362	Amino acid transporter (Fragment)	1	0	1.4	0	0.459491	unest4122	EX224716	NA	NA
363	Amino acid transporter Ag_AAT8	1	0	1.4	0	0.459491	unest5538	EX226132	NA	NA
364	Ankyrin 2,3/unc44	1	0	1.4	0	0.459491	unest6000	EX226594	NA	NA
365	ARMET-like protein	1	0	1.4	0	0.459491	unest3051	EX223645	NA	NA
366	Arp2/3 complex subunit ARPC5	1	0	1.4	0	0.459491	unest1506	EX222100	NA	NA
367	Aspartyl-tRNA synthetase	1	0	1.4	0	0.459491	unest4992	EX225586	NA	NA
368	ATP-binding cassette sub-family A member 3,	1	0	1.4	0	0.459491	unest7026	EX227620	NA	NA
369	BcDNA.GH11110 (CG2910-PA, isoform A)	1	0	1.4	0	0.459491	unest3560	EX224154	NA	NA
370	Bcr-associated protein, bap	1	0	1.4	0	0.459491	unest3649	EX224243	NA	NA
371	Beat protein	1	0	1.4	0	0.459491	unest5451	EX226045	NA	NA
372	Beta actin	2	0	1.4	0	0.459491	unest4624	EX225218	NA	NA
373	Beta-actin (Fragment)	1	0	1.4	0	0.459491	unest3728	EX224322	NA	NA
374	Blastoderm specific protein 25D, putative	1	0	1.4	0	0.459491	unest6799	EX227393	NA	NA
375	BolA (Fragment)	1	0	1.4	0	0.459491	unest6759	EX227353	NA	NA
376	Calcium and integrin-binding protein 1	1	0	1.4	0	0.459491	unest4043	EX224637	NA	NA
377	Calcium-transporting atpase 2 (Atpase 2)	1	0	1.4	0	0.459491	unest5780	EX226374	NA	NA
378	Calponin/transgelin	1	0	1.4	0	0.459491	unest1030	EX221624	NA	NA
379	Capicua protein	1	0	1.4	0	0.459491	unest2048	EX222642	NA	NA
380	Carbamoyl-phosphate synthase large chain	1	0	1.4	0	0.459491	unest1851	EX222445	NA	NA
381	Carbohydrate sulfotransferase (Fragment)	1	0	1.4	0	0.459491	unest3223	EX223817	NA	NA
382	Cation proton antiporter	1	0	1.4	0	0.459491	unest2251	EX222845	NA	NA
383	Cdc73 domain protein	1	0	1.4	0	0.459491	unest5258	EX225852	NA	NA
384	Cdk5	1	0	1.4	0	0.459491	unest3133	EX223727	NA	NA
385	Cecropin-C precursor	1	0	1.4	0	0.459491	unest1137	EX221731	NA	NA
386	CG10103-PA (LD14015p)	1	0	1.4	0	0.459491	unest4191	EX224785	NA	NA
387	CG10286-PA (GH12023p)	1	0	1.4	0	0.459491	unest0610	EX221204	NA	NA
388	CG11259-PA (LD45758p) (MICAL-like protein)	1	0	1.4	0	0.459491	unest6459	EX227053	NA	NA
389	CG11415-PA (RE51204p) (EG:8D8.7 protein)	1	0	1.4	0	0.459491	unest3619	EX224213	NA	NA
390	CG11534-PA (GH12489p)	1	0	1.4	0	0.459491	unest6491	EX227085	NA	NA
391	CG12252-PA	1	0	1.4	0	0.459491	unest6868	EX227462	NA	NA
392	CG12737-PA, isoform A	1	0	1.4	0	0.459491	unest5936	EX226530	NA	NA
393	CG13623-PA (GH27470p)	1	0	1.4	0	0.459491	unest0337	EX220931	NA	NA
394	CG13993-PA (RE41391p)	1	0	1.4	0	0.459491	unest4671	EX225265	NA	NA
395	CG1458-PA (RE49709p) (RH38554p)	1	0	1.4	0	0.459491	unest0344	EX220938	NA	NA
396	CG14796-PA (EG:56G7.1 protein)	1	0	1.4	0	0.459491	unest2372	EX222966	NA	NA
397	CG1532-PA	1	0	1.4	0	0.459491	unest4651	EX225245	NA	NA
398	CG17161-PD, isoform D	1	0	1.4	0	0.459491	unest0273	EX220867	NA	NA
399	CG17735-PA	1	0	1.4	0	0.459491	unest4092	EX224686	NA	NA
400	CG3224-PA (RE14402p) (Zinc finger protein)	1	0	1.4	0	0.459491	unest3744	EX224338	NA	NA
401	CG32251-PA	1	0	1.4	0	0.459491	unest6221	EX226815	NA	NA
402	CG32672-PA (LD05816p)	1	0	1.4	0	0.459491	unest4895	EX225489	NA	NA
403	CG4104-PA (RE05454p) (BcDNA.GH08860)	1	0	1.4	0	0.459491	unest1847	EX222441	NA	NA
404	CG4494-PA (LD07775p) (Smt3) (Ubiquitin-like	1	0	1.4	0	0.459491	unest5067	EX225661	NA	NA
405	CG4841-PA	1	0	1.4	0	0.459491	unest1358	EX221952	NA	NA
406	CG4882-PA (LD24471p)	1	0	1.4	0	0.459491	unest4072	EX224666	NA	NA
407	CG5131-PA (LP01932p)	1	0	1.4	0	0.459491	unest0126	EX220720	NA	NA
408	CG5171-PA, isoform A (Cg5171-pb, isoform b)	1	0	1.4	0	0.459491	unest4336	EX224930	NA	NA
409	CG5541-PA, isoform A (Cg5541-pb, isoform b)	1	0	1.4	0	0.459491	unest1548	EX222142	NA	NA
410	CG5569-PA (SD18780p)	1	0	1.4	0	0.459491	unest2521	EX223115	NA	NA
411	CG6311-PB	1	0	1.4	0	0.459491	unest6412	EX227006	NA	NA
412	CG6981-PA, isoform A (Cg6981-pb, isoform b)	1	0	1.4	0	0.459491	unest6348	EX226942	NA	NA
413	CG7098-PA (Transcriptional adapter 3)	1	0	1.4	0	0.459491	unest5506	EX226100	NA	NA
414	CG7231-PB, isoform B	1	0	1.4	0	0.459491	unest4020	EX224614	NA	NA
415	CG7248-PA	1	0	1.4	0	0.459491	unest3942	EX224536	NA	NA
416	CG7289-PA (LD12115p)	1	0	1.4	0	0.459491	unest4138	EX224732	NA	NA
417	CG7523-PA	1	0	1.4	0	0.459491	unest5178	EX225772	NA	NA
418	CG7638-PA (RE42071p)	1	0	1.4	0	0.459491	unest5787	EX226381	NA	NA
419	CG8146-PA	1	0	1.4	0	0.459491	unest1752	EX222346	NA	NA
420	CG8931-PA (GH15472p)	1	0	1.4	0	0.459491	unest5458	EX226052	NA	NA
421	CG9067-PA	1	0	1.4	0	0.459491	unest4766	EX225360	NA	NA
422	CG9380-PB, isoform B	1	0	1.4	0	0.459491	unest3423	EX224017	NA	NA
423	Cgmp-dependent protein kinase	1	0	1.4	0	0.459491	unest7036	EX227630	NA	NA
424	Chloride channel protein 2 (Fragment)	1	0	1.4	0	0.459491	unest1374	EX221968	NA	NA
425	Chorion peroxidase precursor (EC 1.11.1.7)	1	0	1.4	0	0.459491	unest3009	EX223603	NA	NA
426	Chromobox-like protein 1 (Predicted protein)	1	0	1.4	0	0.459491	unest0335	EX220929	NA	NA
427	Chromosome 8 SCAF14587, whole genome shotgun	1	0	1.4	0	0.459491	unest0609	EX221203	NA	NA
428	Chromosome 9 SCAF14729, whole genome shotgun	1	0	1.4	0	0.459491	unest2292	EX222886	NA	NA
429	Cln3/battenin	1	0	1.4	0	0.459491	unest3432	EX224026	NA	NA
430	Complement component 1 q subcomponent binding	1	0	1.4	0	0.459491	unest4458	EX225052	NA	NA
431	COP9 signalosome subunit CSN7	1	0	1.4	0	0.459491	unest0009	EX220603	NA	NA
432	Cryptochrome 2	1	0	1.4	0	0.459491	unest1869	EX222463	NA	NA
433	Cysteine-rich secretory protein-2, putative	1	0	1.4	0	0.459491	unest5532	EX226126	NA	NA
434	Cytochrome b5, putative	1	0	1.4	0	0.459491	unest1000	EX221594	NA	NA
435	Cytochrome B561	1	0	1.4	0	0.459491	unest3078	EX223672	NA	NA
436	Cytochrome oxidase subunit III (Fragment)	1	0	1.4	0	0.459491	unest5169	EX225763	NA	NA
437	Cytochrome P450 CYP9K1	1	0	1.4	0	0.459491	unest4625	EX225219	NA	NA
438	Cytoplasmic dynein light chain	1	0	1.4	0	0.459491	unest6562	EX227156	NA	NA
439	Deoxyribonuclease I, putative	1	0	1.4	0	0.459491	unest3294	EX223888	NA	NA
440	Dihydropyrimidine dehydrogenase	1	0	1.4	0	0.459491	unest3427	EX224021	NA	NA
441	Dimeric dihydrodiol dehydrogenase	1	0	1.4	0	0.459491	unest5247	EX225841	NA	NA
442	Dimethylaniline monooxygenase	1	0	1.4	0	0.459491	unest2398	EX222992	NA	NA
443	Dipeptidyl peptidase iii	1	0	1.4	0	0.459491	unest5035	EX225629	NA	NA
444	DNA, segment C10, complete sequence	1	0	1.4	0	0.459491	unest0436	EX221030	NA	NA
445	DNA-bridging protein BAF	1	0	1.4	0	0.459491	unest1690	EX222284	NA	NA
446	DNA-directed RNA polymerase II largest subunit	1	0	1.4	0	0.459491	unest3035	EX223629	NA	NA
447	Elongation factor 2, putative (Fragment)	1	0	1.4	0	0.459491	unest0791	EX221385	NA	NA
448	Elongation factor tu (Ef-tu)	1	0	1.4	0	0.459491	unest2471	EX223065	NA	NA
449	Elongation initiation factor 5C	1	0	1.4	0	0.459491	unest5048	EX225642	NA	NA
450	ENSANGP00000001645 (Fragment)	1	0	1.4	0	0.459491	unest0546	EX221140	NA	NA
451	ENSANGP00000002729 (Fragment)	1	0	1.4	0	0.459491	unest4074	EX224668	NA	NA
452	ENSANGP00000006590 (Fragment)	1	0	1.4	0	0.459491	unest2691	EX223285	NA	NA
453	ENSANGP00000008581 (Fragment)	1	0	1.4	0	0.459491	unest0048	EX220642	NA	NA
454	ENSANGP00000009174 (Fragment)	1	0	1.4	0	0.459491	unest2134	EX222728	NA	NA
455	ENSANGP00000009677 (Fragment)	1	0	1.4	0	0.459491	unest5591	EX226185	NA	NA
456	ENSANGP00000010013 (Fragment)	1	0	1.4	0	0.459491	unest5474	EX226068	NA	NA
457	ENSANGP00000010739 (Fragment)	1	0	1.4	0	0.459491	unest6382	EX226976	NA	NA
458	ENSANGP00000010745 (Fragment)	1	0	1.4	0	0.459491	unest2306	EX222900	NA	NA
459	ENSANGP00000010801	1	0	1.4	0	0.459491	unest2517	EX223111	NA	NA
460	ENSANGP00000010817 (Fragment)	1	0	1.4	0	0.459491	unest3605	EX224199	NA	NA
461	ENSANGP00000010910	1	0	1.4	0	0.459491	unest3127	EX223721	NA	NA
462	ENSANGP00000011508	1	0	1.4	0	0.459491	unest5545	EX226139	NA	NA
463	ENSANGP00000011842	1	0	1.4	0	0.459491	unest0132	EX220726	NA	NA
464	ENSANGP00000012069	1	0	1.4	0	0.459491	unest5463	EX226057	NA	NA
465	ENSANGP00000013114	1	0	1.4	0	0.459491	unest5034	EX225628	NA	NA
466	ENSANGP00000013349 (Fragment)	1	0	1.4	0	0.459491	unest2495	EX223089	NA	NA
467	ENSANGP00000013654 (Fragment)	1	0	1.4	0	0.459491	unest3575	EX224169	NA	NA
468	ENSANGP00000014762	1	0	1.4	0	0.459491	unest5306	EX225900	NA	NA
469	ENSANGP00000014785	1	0	1.4	0	0.459491	unest4770	EX225364	NA	NA
470	ENSANGP00000014831	1	0	1.4	0	0.459491	unest1245	EX221839	NA	NA
471	ENSANGP00000014924 (Fragment)	1	0	1.4	0	0.459491	unest0192	EX220786	NA	NA
472	ENSANGP00000015306 (Fragment)	1	0	1.4	0	0.459491	unest0804	EX221398	NA	NA
473	ENSANGP00000015802 (Fragment)	1	0	1.4	0	0.459491	unest1596	EX222190	NA	NA
474	ENSANGP00000016474 (Fragment)	1	0	1.4	0	0.459491	unest1942	EX222536	NA	NA
475	ENSANGP00000016779 (Fragment)	1	0	1.4	0	0.459491	unest5567	EX226161	NA	NA
476	ENSANGP00000017005	1	0	1.4	0	0.459491	unest1044	EX221638	NA	NA
477	ENSANGP00000017569	1	0	1.4	0	0.459491	unest4683	EX225277	NA	NA
478	ENSANGP00000017688 (Fragment)	1	0	1.4	0	0.459491	unest0339	EX220933	NA	NA
479	ENSANGP00000017716 (Fragment)	1	0	1.4	0	0.459491	unest3023	EX223617	NA	NA
480	ENSANGP00000018418	1	0	1.4	0	0.459491	unest4818	EX225412	NA	NA
481	ENSANGP00000018658	1	0	1.4	0	0.459491	unest6255	EX226849	NA	NA
482	ENSANGP00000018877	1	0	1.4	0	0.459491	unest4673	EX225267	NA	NA
483	ENSANGP00000019081 (Fragment)	1	0	1.4	0	0.459491	unest6143	EX226737	NA	NA
484	ENSANGP00000019223	1	0	1.4	0	0.459491	unest4674	EX225268	NA	NA
485	ENSANGP00000020094	1	0	1.4	0	0.459491	unest2421	EX223015	NA	NA
486	ENSANGP00000020146	1	0	1.4	0	0.459491	unest0460	EX221054	NA	NA
487	ENSANGP00000020516	1	0	1.4	0	0.459491	unest2628	EX223222	NA	NA
488	ENSANGP00000020540 (Fragment)	1	0	1.4	0	0.459491	unest4635	EX225229	NA	NA
489	ENSANGP00000020647 (Fragment)	1	0	1.4	0	0.459491	unest0197	EX220791	NA	NA
490	ENSANGP00000020787 (Fragment)	1	0	1.4	0	0.459491	unest4685	EX225279	NA	NA
491	ENSANGP00000021242	1	0	1.4	0	0.459491	unest4510	EX225104	NA	NA
492	ENSANGP00000021545	1	0	1.4	0	0.459491	unest0222	EX220816	NA	NA
493	ENSANGP00000021589 (Fragment)	1	0	1.4	0	0.459491	unest2633	EX223227	NA	NA
494	ENSANGP00000021719 (Fragment)	1	0	1.4	0	0.459491	unest1448	EX222042	NA	NA
495	ENSANGP00000021930	1	0	1.4	0	0.459491	unest5432	EX226026	NA	NA
496	ENSANGP00000021984	1	0	1.4	0	0.459491	unest3491	EX224085	NA	NA
497	ENSANGP00000022188	1	0	1.4	0	0.459491	unest6792	EX227386	NA	NA
498	ENSANGP00000022400	1	0	1.4	0	0.459491	unest2679	EX223273	NA	NA
499	ENSANGP00000022521	1	0	1.4	0	0.459491	unest4081	EX224675	NA	NA
500	ENSANGP00000022635 (Fragment)	1	0	1.4	0	0.459491	unest4401	EX224995	NA	NA
501	ENSANGP00000023237	1	0	1.4	0	0.459491	unest2589	EX223183	NA	NA
502	ENSANGP00000024311	1	0	1.4	0	0.459491	unest1279	EX221873	NA	NA
503	ENSANGP00000025052 (Fragment)	1	0	1.4	0	0.459491	unest0279	EX220873	NA	NA
504	ENSANGP00000025512 (Fragment)	1	0	1.4	0	0.459491	unest1520	EX222114	NA	NA
505	ENSANGP00000025611	1	0	1.4	0	0.459491	unest6627	EX227221	NA	NA
506	ENSANGP00000026591	1	0	1.4	0	0.459491	unest6141	EX226735	NA	NA
507	ENSANGP00000026653 (Fragment)	1	0	1.4	0	0.459491	unest0811	EX221405	NA	NA
508	ENSANGP00000027132	1	0	1.4	0	0.459491	unest3157	EX223751	NA	NA
509	ENSANGP00000027150	1	0	1.4	0	0.459491	unest0366	EX220960	NA	NA
510	ENSANGP00000027365	1	0	1.4	0	0.459491	unest5766	EX226360	NA	NA
511	ENSANGP00000028187 (Fragment)	1	0	1.4	0	0.459491	unest3387	EX223981	NA	NA
512	ENSANGP00000029204	1	0	1.4	0	0.459491	unest6709	EX227303	NA	NA
513	ENSANGP00000029440	1	0	1.4	0	0.459491	unest4479	EX225073	NA	NA
514	ENSANGP00000030437 (Fragment)	1	0	1.4	0	0.459491	unest6896	EX227490	NA	NA
515	ENSANGP00000030510	1	0	1.4	0	0.459491	unest5172	EX225766	NA	NA
516	ENSANGP00000030614	1	0	1.4	0	0.459491	unest0368	EX220962	NA	NA
517	ENSANGP00000030999 (Fragment)	1	0	1.4	0	0.459491	unest3079	EX223673	NA	NA
518	ENSANGP00000031224	1	0	1.4	0	0.459491	unest2458	EX223052	NA	NA
519	ENSANGP00000031975	1	0	1.4	0	0.459491	unest4867	EX225461	NA	NA
520	ENSANGP00000032049	1	0	1.4	0	0.459491	unest2977	EX223571	NA	NA
521	Entactin/nidogen	1	0	1.4	0	0.459491	unest3326	EX223920	NA	NA
522	Epoxide hydrolase	1	0	1.4	0	0.459491	unest1818	EX222412	NA	NA
523	EUKARYOTIC TRANSLATION INITIATION FACTOR 6	1	0	1.4	0	0.459491	unest4231	EX224825	NA	NA
524	Exocyst complex component sec3	1	0	1.4	0	0.459491	unest6953	EX227547	NA	NA
525	Exocyst complex component sec6	1	0	1.4	0	0.459491	unest6315	EX226909	NA	NA
526	Exonuclease nef-sp (Fragment)	1	0	1.4	0	0.459491	unest5184	EX225778	NA	NA
527	Fidipidine	1	0	1.4	0	0.459491	unest1985	EX222579	NA	NA
528	Fk506 binding protein	1	0	1.4	0	0.459491	unest3403	EX223997	NA	NA
529	Frataxin, putative	1	0	1.4	0	0.459491	unest4547	EX225141	NA	NA
530	G protein alpha S subunit Gs1	1	0	1.4	0	0.459491	unest2741	EX223335	NA	NA
531	GA10475-PA (Fragment)	1	0	1.4	0	0.459491	unest2598	EX223192	NA	NA
532	GA10525-PA (Fragment)	1	0	1.4	0	0.459491	unest6674	EX227268	NA	NA
533	GA10714-PA (Fragment)	1	0	1.4	0	0.459491	unest6610	EX227204	NA	NA
534	GA10772-PA (Fragment)	1	0	1.4	0	0.459491	unest6857	EX227451	NA	NA
535	GA11387-PA (Fragment)	1	0	1.4	0	0.459491	unest3020	EX223614	NA	NA
536	GA11415-PA (Fragment)	1	0	1.4	0	0.459491	unest5015	EX225609	NA	NA
537	GA12104-PA (Fragment)	1	0	1.4	0	0.459491	unest3603	EX224197	NA	NA
538	GA12267-PA (Fragment)	1	0	1.4	0	0.459491	unest0624	EX221218	NA	NA
539	GA12367-PA (Fragment)	1	0	1.4	0	0.459491	unest5948	EX226542	NA	NA
540	GA12471-PA (Fragment)	1	0	1.4	0	0.459491	unest4239	EX224833	NA	NA
541	GA12578-PA (Fragment)	1	0	1.4	0	0.459491	unest4405	EX224999	NA	NA
542	GA13331-PA (Fragment)	1	0	1.4	0	0.459491	unest6677	EX227271	NA	NA
543	GA13342-PA (Fragment)	1	0	1.4	0	0.459491	unest3755	EX224349	NA	NA
544	GA13549-PA (Fragment)	1	0	1.4	0	0.459491	unest4343	EX224937	NA	NA
545	GA13737-PA (Fragment)	1	0	1.4	0	0.459491	unest1886	EX222480	NA	NA
546	GA15018-PA (Fragment)	1	0	1.4	0	0.459491	unest1054	EX221648	NA	NA
547	GA15205-PA (Fragment)	1	0	1.4	0	0.459491	unest4488	EX225082	NA	NA
548	GA15347-PA (Fragment)	1	0	1.4	0	0.459491	unest4301	EX224895	NA	NA
549	GA16563-PA (Fragment)	1	0	1.4	0	0.459491	unest4241	EX224835	NA	NA
550	GA16683-PA (Fragment)	1	0	1.4	0	0.459491	unest6264	EX226858	NA	NA
551	GA16759-PA (Fragment)	1	0	1.4	0	0.459491	unest3635	EX224229	NA	NA
552	GA16940-PA (Fragment)	1	0	1.4	0	0.459491	unest5758	EX226352	NA	NA
553	GA17166-PA (Fragment)	1	0	1.4	0	0.459491	unest6688	EX227282	NA	NA
554	GA18514-PA (Fragment)	1	0	1.4	0	0.459491	unest3359	EX223953	NA	NA
555	GA18635-PA (Fragment)	1	0	1.4	0	0.459491	unest6309	EX226903	NA	NA
556	GA18804-PA (Fragment)	1	0	1.4	0	0.459491	unest1782	EX222376	NA	NA
557	GA18865-PA (Fragment)	1	0	1.4	0	0.459491	unest3303	EX223897	NA	NA
558	GA19046-PA (Fragment)	1	0	1.4	0	0.459491	unest4588	EX225182	NA	NA
559	GA19649-PA (Fragment)	1	0	1.4	0	0.459491	unest2815	EX223409	NA	NA
560	GA20474-PA (Fragment)	1	0	1.4	0	0.459491	unest5473	EX226067	NA	NA
561	GA20569-PA (Fragment)	1	0	1.4	0	0.459491	unest4708	EX225302	NA	NA
562	GA20803-PA (Fragment)	1	0	1.4	0	0.459491	unest0777	EX221371	NA	NA
563	GA20947-PA (Fragment)	1	0	1.4	0	0.459491	unest4642	EX225236	NA	NA
564	GA20994-PA (Fragment)	1	0	1.4	0	0.459491	unest5763	EX226357	NA	NA
565	GA21083-PA (Fragment)	1	0	1.4	0	0.459491	unest3599	EX224193	NA	NA
566	GA21086-PA (Fragment)	1	0	1.4	0	0.459491	unest5366	EX225960	NA	NA
567	GA21257-PA (Fragment)	1	0	1.4	0	0.459491	unest6288	EX226882	NA	NA
568	GA21813-PA (Fragment)	1	0	1.4	0	0.459491	unest3244	EX223838	NA	NA
569	Galectin	1	0	1.4	0	0.459491	unest1841	EX222435	NA	NA
570	Gbb-60A	1	0	1.4	0	0.459491	unest2347	EX222941	NA	NA
571	Genome polyprotein (Fragment)	1	0	1.4	0	0.459491	unest1783	EX222377	NA	NA
572	GH09761p (CG11892-PA, isoform A)	1	0	1.4	0	0.459491	unest3373	EX223967	NA	NA
573	GH16429p (CG8707-PA)	1	0	1.4	0	0.459491	unest6826	EX227420	NA	NA
574	GH17442p (CG12910-PA)	1	0	1.4	0	0.459491	unest5651	EX226245	NA	NA
575	Glioma tumor suppressor candidate region gene 2	1	0	1.4	0	0.459491	unest3172	EX223766	NA	NA
576	Globin 1	1	0	1.4	0	0.459491	unest0012	EX220606	NA	NA
577	Glutamate receptor, ionotropic kainate 1, 2, 3	1	0	1.4	0	0.459491	unest2487	EX223081	NA	NA
578	Glutamyl-tRNA(Gln) amidotransferase subunit A	1	0	1.4	0	0.459491	unest0615	EX221209	NA	NA
579	Glutaredoxin (Fragment)	1	0	1.4	0	0.459491	unest3323	EX223917	NA	NA
580	Glutathione S-transferase (EC 2.5.1.18)	1	0	1.4	0	0.459491	unest6470	EX227064	NA	NA
581	Glycerol-3-phosphate dehydrogenase	1	0	1.4	0	0.459491	unest6252	EX226846	NA	NA
582	Glycogenin	1	0	1.4	0	0.459491	unest6663	EX227257	NA	NA
583	GTP-binding protein hflx	1	0	1.4	0	0.459491	unest3399	EX223993	NA	NA
584	GTP-binding protein-invertebrate	1	0	1.4	0	0.459491	unest4582	EX225176	NA	NA
585	Guanine nucleotide exchange factor (Fragment)	1	0	1.4	0	0.459491	unest0153	EX220747	NA	NA
586	H/ACA ribonucleoprotein complex subunit 3	1	0	1.4	0	0.459491	unest4706	EX225300	NA	NA
587	Heat shock 70 kDa protein cognate 5	1	0	1.4	0	0.459491	unest3212	EX223806	NA	NA
588	Hemolymph protein-like protein	1	0	1.4	0	0.459491	unest1866	EX222460	NA	NA
589	Heterogeneous nuclear ribonucleoprotein r	1	0	1.4	0	0.459491	unest1254	EX221848	NA	NA
590	Histone H3-like protein	1	0	1.4	0	0.459491	unest4780	EX225374	NA	NA
591	Holocytochrome c synthetase (Fragment)	1	0	1.4	0	0.459491	unest0091	EX220685	NA	NA
592	Homeobox protein	1	0	1.4	0	0.459491	unest0165	EX220759	NA	NA
593	Homeobox protein extradenticle, putative	1	0	1.4	0	0.459491	unest0204	EX220798	NA	NA
594	Hydroxypyruvate isomerase (EC 5.3.1.22)	1	0	1.4	0	0.459491	unest4210	EX224804	NA	NA
595	Importin alpha	1	0	1.4	0	0.459491	unest2884	EX223478	NA	NA
596	Importin beta-1	1	0	1.4	0	0.459491	unest6530	EX227124	NA	NA
597	Importin beta-4 (Fragment)	1	0	1.4	0	0.459491	unest4215	EX224809	NA	NA
598	Inositol-1 monophosphatase	1	0	1.4	0	0.459491	unest5671	EX226265	NA	NA
599	Isocitrate dehydrogenase	1	0	1.4	0	0.459491	unest2535	EX223129	NA	NA
600	Janus A, putative	1	0	1.4	0	0.459491	unest6987	EX227581	NA	NA
601	Lateral signaling target protein	1	0	1.4	0	0.459491	unest4218	EX224812	NA	NA
602	LD11455p (CG7137-PA)	1	0	1.4	0	0.459491	unest1351	EX221945	NA	NA
603	Lethal(2)neighbour of Tid protein (NOT58)	1	0	1.4	0	0.459491	unest4676	EX225270	NA	NA
604	Leucine aminopeptidase	1	0	1.4	0	0.459491	unest6618	EX227212	NA	NA
605	Leucine rich protein, putative	1	0	1.4	0	0.459491	unest1062	EX221656	NA	NA
606	Leucyl-tRNA synthetase	1	0	1.4	0	0.459491	unest5118	EX225712	NA	NA
607	Ligatin	1	0	1.4	0	0.459491	unest4719	EX225313	NA	NA
608	Light protein	1	0	1.4	0	0.459491	unest7056	EX227650	NA	NA
609	Lim domain binding protein (Fragment)	1	0	1.4	0	0.459491	unest6428	EX227022	NA	NA
610	Limd1	1	0	1.4	0	0.459491	unest5466	EX226060	NA	NA
611	LOC389203 protein (Fragment)	1	0	1.4	0	0.459491	unest1373	EX221967	NA	NA
612	Lupus la ribonucleoprotein	1	0	1.4	0	0.459491	unest4432	EX225026	NA	NA
613	Lysosomal cathepsin B (EC 3.4.22.1)	1	0	1.4	0	0.459491	unest6487	EX227081	NA	NA
614	Mago-nashi-like protein	1	0	1.4	0	0.459491	unest3665	EX224259	NA	NA
615	Major N alpha-acetyltransferase subunit	1	0	1.4	0	0.459491	unest4197	EX224791	NA	NA
616	Malic enzyme	1	0	1.4	0	0.459491	unest4322	EX224916	NA	NA
617	Map/microtubule affinity-regulating kinase 2,4	1	0	1.4	0	0.459491	unest6460	EX227054	NA	NA
618	Mediator complex, subunit, putative	1	0	1.4	0	0.459491	unest3018	EX223612	NA	NA
619	Metalloproteinase, putative	1	0	1.4	0	0.459491	unest1897	EX222491	NA	NA
620	Mfs transporter	1	0	1.4	0	0.459491	unest4911	EX225505	NA	NA
621	MGC84469 protein (EFHC1)	1	0	1.4	0	0.459491	unest1710	EX222304	NA	NA
622	Mitochondrial ATP synthase coupling factor 6	1	0	1.4	0	0.459491	unest0254	EX220848	NA	NA
623	Mitochondrial benzodiazepine receptor, putative	1	0	1.4	0	0.459491	unest5291	EX225885	NA	NA
624	Mitochondrial cytochrome c1	1	0	1.4	0	0.459491	unest6220	EX226814	NA	NA
625	Mitochondrial import receptor subunit tom40	1	0	1.4	0	0.459491	unest3058	EX223652	NA	NA
626	Mitochondrial ribosomal protein, L14, putative	1	0	1.4	0	0.459491	unest0058	EX220652	NA	NA
627	Mitochondrial ribosomal protein, L51, putative	1	0	1.4	0	0.459491	unest5088	EX225682	NA	NA
628	Mitochondrial ribosomal protein, S10, putative	1	0	1.4	0	0.459491	unest1911	EX222505	NA	NA
629	Mitochondrial ribosomal protein, S21, putative	1	0	1.4	0	0.459491	unest1960	EX222554	NA	NA
630	Mitochondrial ribosomal protein, S28, putative	1	0	1.4	0	0.459491	unest3830	EX224424	NA	NA
631	Mitochondrial ribosomal protein, S6, putative	1	0	1.4	0	0.459491	unest1645	EX222239	NA	NA
632	Mob3B protein, putative	1	0	1.4	0	0.459491	unest1272	EX221866	NA	NA
633	Molybdopterin cofactor sulfurase (Mosc)	1	0	1.4	0	0.459491	unest6803	EX227397	NA	NA
634	Molybdopterin synthase large subunit, putative	1	0	1.4	0	0.459491	unest2934	EX223528	NA	NA
635	Myosin vi (Fragment)	1	0	1.4	0	0.459491	unest4697	EX225291	NA	NA
636	Myotubularin-related protein 2	1	0	1.4	0	0.459491	unest4977	EX225571	NA	NA
637	NADH:ubiquinone oxidoreductase NDUFV2/24 kDa	1	0	1.4	0	0.459491	unest2765	EX223359	NA	NA
638	NADH-ubiquinone oxidoreductase chain 4L	1	0	1.4	0	0.459491	unest2002	EX222596	NA	NA
639	NADH-ubiquinone oxidoreductase chain 5	1	0	1.4	0	0.459491	unest2085	EX222679	NA	NA
640	N-myc downstream regulated	1	0	1.4	0	0.459491	unest2927	EX223521	NA	NA
641	Nonstructural polyprotein	1	0	1.4	0	0.459491	unest3048	EX223642	NA	NA
642	Novel protein	1	0	1.4	0	0.459491	unest2980	EX223574	NA	NA
643	Nucleolar protein 5A (56kDa with KKE/D repeat)	1	0	1.4	0	0.459491	unest4022	EX224616	NA	NA
644	Oligopeptide transporter (Fragment)	1	0	1.4	0	0.459491	unest3686	EX224280	NA	NA
645	Oligosaccharyltransferase gamma subunit	1	0	1.4	0	0.459491	unest4413	EX225007	NA	NA
646	Omega-crystallin, putative	1	0	1.4	0	0.459491	unest2533	EX223127	NA	NA
647	Parvin	1	0	1.4	0	0.459491	unest2041	EX222635	NA	NA
648	Peptidoglycan recognition protein	1	0	1.4	0	0.459491	unest1034	EX221628	NA	NA
649	Peritrophin	1	0	1.4	0	0.459491	unest3640	EX224234	NA	NA
650	Peritrophin-like protein 1	1	0	1.4	0	0.459491	unest6545	EX227139	NA	NA
651	Phosphofructokinase	1	0	1.4	0	0.459491	unest3057	EX223651	NA	NA
652	Polybromo-1	1	0	1.4	0	0.459491	unest4403	EX224997	NA	NA
653	Pom1	1	0	1.4	0	0.459491	unest1705	EX222299	NA	NA
654	Prenylated RAB acceptor 1	1	0	1.4	0	0.459491	unest6816	EX227410	NA	NA
655	Prolylcarboxypeptidase, putative (Fragment)	1	0	1.4	0	0.459491	unest6925	EX227519	NA	NA
656	Proteasome subunit beta type 6-like protein	1	0	1.4	0	0.459491	unest1657	EX222251	NA	NA
657	Proteasome subunit beta type 7,10	1	0	1.4	0	0.459491	unest3400	EX223994	NA	NA
658	Protein kinase C inhibitor, putative	1	0	1.4	0	0.459491	unest3254	EX223848	NA	NA
659	Protein phosphatases pp1 regulatory subunit	1	0	1.4	0	0.459491	unest6934	EX227528	NA	NA
660	Protoheme ix farnesyltransferase	1	0	1.4	0	0.459491	unest5541	EX226135	NA	NA
661	Pro-X carboxypeptidase-like protein (Fragment)	1	0	1.4	0	0.459491	unest1317	EX221911	NA	NA
662	Putative coated vesicle membrane protein	1	0	1.4	0	0.459491	unest6224	EX226818	NA	NA
663	Putative conserved oligomeric Golgi complex	1	0	1.4	0	0.459491	unest6856	EX227450	NA	NA
664	Putative mitochondrial malate dehydrogenase	1	0	1.4	0	0.459491	unest6552	EX227146	NA	NA
665	Putative peroxisome assembly protein 12	1	0	1.4	0	0.459491	unest0588	EX221182	NA	NA
666	Putative rab11	1	0	1.4	0	0.459491	unest3056	EX223650	NA	NA
667	Putative secreted carbonic anhydrase	1	0	1.4	0	0.459491	unest6567	EX227161	NA	NA
668	Putative senescence-associated protein (Fragment)	1	0	1.4	0	0.459491	unest3016	EX223610	NA	NA
669	Putative serine protease inhibitor	1	0	1.4	0	0.459491	unest3941	EX224535	NA	NA
670	Raf (Fragment)	1	0	1.4	0	0.459491	unest1633	EX222227	NA	NA
671	RE08270p (CG8332-PA, isoform A)	1	0	1.4	0	0.459491	unest3708	EX224302	NA	NA
672	ReO_6 protein	1	0	1.4	0	0.459491	unest1920	EX222514	NA	NA
673	Replication factor C subunit 2	1	0	1.4	0	0.459491	unest2667	EX223261	NA	NA
674	Rest corepressor (Corest) protein	1	0	1.4	0	0.459491	unest2423	EX223017	NA	NA
675	Reticulocalbin	1	0	1.4	0	0.459491	unest5435	EX226029	NA	NA
676	Rho GTPase Cdc42 (MGC52619 protein)	1	0	1.4	0	0.459491	unest4150	EX224744	NA	NA
677	Ribosomal protein L13 (Fragment)	1	0	1.4	0	0.459491	unest5375	EX225969	NA	NA
678	Ribosomal protein L27A (Fragment)	1	0	1.4	0	0.459491	unest1551	EX222145	NA	NA
679	Ribosomal protein L3	1	0	1.4	0	0.459491	unest1314	EX221908	NA	NA
680	Ribosomal protein S4-like protein (Fragment)	1	0	1.4	0	0.459491	unest6737	EX227331	NA	NA
681	Ribosomal protein S8	1	0	1.4	0	0.459491	unest5441	EX226035	NA	NA
682	Ribosomal RNA methyltransferase	1	0	1.4	0	0.459491	unest0383	EX220977	NA	NA
683	Ribosome-associated membrane protein	1	0	1.4	0	0.459491	unest0735	EX221329	NA	NA
684	Ribulose-5-phosphate-3-epimerase	1	0	1.4	0	0.459491	unest2282	EX222876	NA	NA
685	RNA-binding protein, putative	1	0	1.4	0	0.459491	unest5009	EX225603	NA	NA
686	Ruby-like protein	1	0	1.4	0	0.459491	unest4628	EX225222	NA	NA
687	S15Ae ribosomal protein	1	0	1.4	0	0.459491	unest1484	EX222078	NA	NA
688	SD04011p	1	0	1.4	0	0.459491	unest6624	EX227218	NA	NA
689	SD27876p	1	0	1.4	0	0.459491	unest6723	EX227317	NA	NA
690	Selenophosphate synthase	1	0	1.4	0	0.459491	unest5536	EX226130	NA	NA
691	Sideroflexin 1,2,3	1	0	1.4	0	0.459491	unest1511	EX222105	NA	NA
692	Signal recognition particle 19 kDa protein	1	0	1.4	0	0.459491	unest2115	EX222709	NA	NA
693	SJCHGC05125 protein (Fragment)	1	0	1.4	0	0.459491	unest3480	EX224074	NA	NA
694	Skeletal muscle/kidney enriched inositol	1	0	1.4	0	0.459491	unest6946	EX227540	NA	NA
695	Splicing factor SPF30	1	0	1.4	0	0.459491	unest0015	EX220609	NA	NA
696	Sterol o-acyltransferase (Fragment)	1	0	1.4	0	0.459491	unest2100	EX222694	NA	NA
697	Striatin, putative (Fragment)	1	0	1.4	0	0.459491	unest3481	EX224075	NA	NA
698	Sulfate transporter (Fragment)	1	0	1.4	0	0.459491	unest0726	EX221320	NA	NA
699	Synaptic vesicle protein	1	0	1.4	0	0.459491	unest4513	EX225107	NA	NA
700	Syntaxin	1	0	1.4	0	0.459491	unest1943	EX222537	NA	NA
701	Tfiia large subunit	1	0	1.4	0	0.459491	unest4313	EX224907	NA	NA
702	Thioredoxin-dependent peroxidase (Fragment)	1	0	1.4	0	0.459491	unest3441	EX224035	NA	NA
703	Thyroglobulin precursor	1	0	1.4	0	0.459491	unest3867	EX224461	NA	NA
704	Titin (D-Titin) (Kettin)	1	0	1.4	0	0.459491	unest5095	EX225689	NA	NA
705	Trafficking protein particle complex subunit 3	1	0	1.4	0	0.459491	unest2050	EX222644	NA	NA
706	Trafficking protein particle complex subunit 6b	1	0	1.4	0	0.459491	unest4493	EX225087	NA	NA
707	TRAM family protein transporter	1	0	1.4	0	0.459491	unest4347	EX224941	NA	NA
708	Transcription elongation regulator 1 (Ca150)	1	0	1.4	0	0.459491	unest6882	EX227476	NA	NA
709	Transformation/transcription domain-associated	1	0	1.4	0	0.459491	unest4731	EX225325	NA	NA
710	Transketolase	1	0	1.4	0	0.459491	unest4223	EX224817	NA	NA
711	Translation elongation factor g	1	0	1.4	0	0.459491	unest3682	EX224276	NA	NA
712	Translation initiation factor 1A, putative	1	0	1.4	0	0.459491	unest0172	EX220766	NA	NA
713	Translation initiation factor 2b, delta subunit	1	0	1.4	0	0.459491	unest2305	EX222899	NA	NA
714	Transposase domain-containing protein	1	0	1.4	0	0.459491	unest4710	EX225304	NA	NA
715	Trehalose-6-phosphate synthase	1	0	1.4	0	0.459491	unest1529	EX222123	NA	NA
716	TRNA-dihydrouridine synthase	1	0	1.4	0	0.459491	unest0288	EX220882	NA	NA
717	Troponin T isoform 3	1	0	1.4	0	0.459491	unest0139	EX220733	NA	NA
718	Trypsin, putative	1	0	1.4	0	0.459491	unest2377	EX222971	NA	NA
719	U3 small nucleolar ribonucleoprotein protein	1	0	1.4	0	0.459491	unest1270	EX221864	NA	NA
720	U3 small nucleolar RNA-associated protein,	1	0	1.4	0	0.459491	unest4931	EX225525	NA	NA
721	Ubc-prov protein	1	0	1.4	0	0.459491	unest3946	EX224540	NA	NA
722	Ubiquinone biosynthesis methyltransferase COQ5,	1	0	1.4	0	0.459491	unest3222	EX223816	NA	NA
723	Ubiquitin/ribosomal protein S30e fusion protein	1	0	1.4	0	0.459491	unest6142	EX226736	NA	NA
724	UPF0131 protein CG2811	1	0	1.4	0	0.459491	unest4089	EX224683	NA	NA
725	Uroporphyrinogen decarboxylase	1	0	1.4	0	0.459491	unest0782	EX221376	NA	NA
726	Uv excision repair protein rad23	1	0	1.4	0	0.459491	unest3770	EX224364	NA	NA
727	Vacuolar ATP synthase subunit F	1	0	1.4	0	0.459491	unest1785	EX222379	NA	NA
728	Vacuolar ATPase (Fragment)	1	0	1.4	0	0.459491	unest6434	EX227028	NA	NA
729	Vacuole membrane protein VMP1	1	0	1.4	0	0.459491	unest0679	EX221273	NA	NA
730	Valyl-tRNA synthetase	1	0	1.4	0	0.459491	unest2746	EX223340	NA	NA
731	Valyl-trna synthetase	1	0	1.4	0	0.459491	unest6605	EX227199	NA	NA
732	Xanthine dehydrogenase (Fragment)	1	0	1.4	0	0.459491	unest1692	EX222286	NA	NA
733	XAP-5, putative	1	0	1.4	0	0.459491	unest0658	EX221252	NA	NA
734	Zeta-coat protein	1	0	1.4	0	0.459491	unest1924	EX222518	NA	NA
735	Zgc:153322	1	0	1.4	0	0.459491	unest3668	EX224262	NA	NA
736	40S ribosomal protein S30	2	5	2.8	6	0.463721	unest0244	EX220838	inest1244	EX213533
737	60S ribosomal protein L15 (RL10)	2	5	2.8	6	0.463721	unest1665	EX222259	inest0762	EX213051
738	60S ribosomal protein L29	2	5	2.8	6	0.463721	unest1845	EX222439	inest2399	EX214688
739	Eukaryotic translation initiation factor 3	2	5	2.8	6	0.463721	unest4006	EX224600	inest4084	EX216372
740	Heat shock protein 83	2	5	2.8	6	0.463721	unest1583	EX222177	inest2327	EX214616
741	Initiation factor EIF-4A	2	5	2.8	6	0.463721	unest0729	EX221323	inest1544	EX213833
742	Nucleoside-diphosphate kinase NBR-A, putative	2	5	2.8	6	0.463721	unest1115	EX221709	inest2018	EX214307
743	CG30415-PA, isoform A (Cg30415-pb, isoform b)	6	11	8.5	13.2	0.468851	unest1613	EX222207	inest0199	EX212488
744	Cytochrome c oxidase subunit VIb	7	12	9.9	14.4	0.494848	unest0405	EX220999	inest0778	EX213067
745	10 kDa putative secreted protein	0	2	0	2.4	0.50325	NA	NA	inest0884	EX213173
746	26S proteasome regulatory complex subunit RPN11	0	2	0	2.4	0.50325	NA	NA	inest3758	EX216046
747	2-oxoglutarate dehydrogenase	0	2	0	2.4	0.50325	NA	NA	inest6061	EX218349
748	3-hydroxykynurenine transaminase	0	2	0	2.4	0.50325	NA	NA	inest2080	EX214369
749	40S ribosomal protein S7	0	2	0	2.4	0.50325	NA	NA	inest5841	EX218129
750	60S ribosomal protein L26	0	2	0	2.4	0.50325	NA	NA	inest4142	EX216430
751	60S ribosomal protein L8	0	2	0	2.4	0.50325	NA	NA	inest2402	EX214691
752	Aaa atpase	0	2	0	2.4	0.50325	NA	NA	inest4151	EX216439
753	Adenylate kinase (Adenylate kinase 1, putative)	0	2	0	2.4	0.50325	NA	NA	inest3749	EX216037
754	Alpha tubulin (Tubulin alpha chain)	0	2	0	2.4	0.50325	NA	NA	inest0343	EX212632
755	Alpha-l-fucosidase	0	2	0	2.4	0.50325	NA	NA	inest0967	EX213256
756	BolA-like 3	0	2	0	2.4	0.50325	NA	NA	inest7233	EX219521
757	Carboxypeptidase B precursor	0	2	0	2.4	0.50325	NA	NA	inest3583	EX215871
758	Cathepsin B-like thiol protease precursor	0	2	0	2.4	0.50325	NA	NA	inest1039	EX213328
759	CDC42 homolog precursor	0	2	0	2.4	0.50325	NA	NA	inest2852	EX215140
760	CG10664-PA, isoform A (Cg10664-pb, isoform b)	0	2	0	2.4	0.50325	NA	NA	inest0202	EX212491
761	CG7172-PA (RH74410p) (RE03703p)	0	2	0	2.4	0.50325	NA	NA	inest7322	EX219610
762	Chloride intracellular channel 6-like protein	0	2	0	2.4	0.50325	NA	NA	inest4886	EX217174
763	Conserved protein	0	2	0	2.4	0.50325	NA	NA	inest5217	EX217505
764	Cyclophylin isoform	0	2	0	2.4	0.50325	NA	NA	inest1687	EX213976
765	EG:63B12.2 protein	0	2	0	2.4	0.50325	NA	NA	inest1780	EX214069
766	ENSANGP00000013779	0	2	0	2.4	0.50325	NA	NA	inest0313	EX212602
767	ENSANGP00000013848	0	2	0	2.4	0.50325	NA	NA	inest1682	EX213971
768	ENSANGP00000019220	0	2	0	2.4	0.50325	NA	NA	inest1579	EX213868
769	ENSANGP00000025222	0	2	0	2.4	0.50325	NA	NA	inest0614	EX212903
770	GA12568-PA	0	2	0	2.4	0.50325	NA	NA	inest1494	EX213783
771	GA14714-PA	0	2	0	2.4	0.50325	NA	NA	inest1363	EX213652
772	GA18137-PA	0	2	0	2.4	0.50325	NA	NA	inest3027	EX215315
773	GA18804-PA	0	2	0	2.4	0.50325	NA	NA	inest4290	EX216578
774	GA19926-PA	0	2	0	2.4	0.50325	NA	NA	inest7172	EX219460
775	GA20212-PA	0	2	0	2.4	0.50325	NA	NA	inest0833	EX213122
776	GA20650-PA	0	2	0	2.4	0.50325	NA	NA	inest6995	EX219283
777	GA20713-PA	0	2	0	2.4	0.50325	NA	NA	inest0845	EX213134
778	Glutamyl aminopeptidase	0	2	0	2.4	0.50325	NA	NA	inest1466	EX213755
779	Heat shock protein	0	2	0	2.4	0.50325	NA	NA	inest1361	EX213650
780	Heat shock transcription factor (Hsf)	0	2	0	2.4	0.50325	NA	NA	inest5101	EX217389
781	Hexokinase	0	2	0	2.4	0.50325	NA	NA	inest3626	EX215914
782	High affinity copper transporter, putative	0	2	0	2.4	0.50325	NA	NA	inest0352	EX212641
783	Histone 2B	0	2	0	2.4	0.50325	NA	NA	inest2719	EX215008
784	Histone acetyltransferase, putative	0	2	0	2.4	0.50325	NA	NA	inest6009	EX218297
785	Histone H1	0	2	0	2.4	0.50325	NA	NA	inest3822	EX216110
786	Homeotic protein female sterile	0	2	0	2.4	0.50325	NA	NA	inest1915	EX214204
787	Inner mitochondrial membrane translocase	0	2	0	2.4	0.50325	NA	NA	inest1291	EX213580
788	Iron regulatory protein	0	2	0	2.4	0.50325	NA	NA	inest2604	EX214893
789	Lethal(2)essential for life protein, l2efl	0	2	0	2.4	0.50325	NA	NA	inest2416	EX214705
790	Metallothionein 1	0	2	0	2.4	0.50325	NA	NA	inest0918	EX213207
791	Microsomal glutathione transferase GSTMIC3	0	2	0	2.4	0.50325	NA	NA	inest6407	EX218695
792	Mitochondrial ribosomal protein L12	0	2	0	2.4	0.50325	NA	NA	inest2321	EX214610
793	Mitochondrial ribosomal protein, L30, putative	0	2	0	2.4	0.50325	NA	NA	inest7810	EX220098
794	M-type 9 protein, putative	0	2	0	2.4	0.50325	NA	NA	inest5219	EX217507
795	Myosin light chain 1, putative	0	2	0	2.4	0.50325	NA	NA	inest1940	EX214229
796	NADP-dependent isocitrate dehydrogenase	0	2	0	2.4	0.50325	NA	NA	inest4476	EX216764
797	Novel transposon	0	2	0	2.4	0.50325	NA	NA	inest0252	EX212541
798	P31A, putative	0	2	0	2.4	0.50325	NA	NA	inest6075	EX218363
799	Peroxiredoxins, prx-1, prx-2, prx-3	0	2	0	2.4	0.50325	NA	NA	inest0321	EX212610
800	Polyubiquitin	0	2	0	2.4	0.50325	NA	NA	inest3427	EX215715
801	Predicted protein	0	2	0	2.4	0.50325	NA	NA	inest3154	EX215442
802	Profilin	0	2	0	2.4	0.50325	NA	NA	inest0631	EX212920
803	Putative chymotrypsin-like protein	0	2	0	2.4	0.50325	NA	NA	inest0548	EX212837
804	Putative MLC1 protein	0	2	0	2.4	0.50325	NA	NA	inest1428	EX213717
805	RAS protein, putative	0	2	0	2.4	0.50325	NA	NA	inest7653	EX219941
806	RE40159p (CG13704-PA)	0	2	0	2.4	0.50325	NA	NA	inest1912	EX214201
807	Ribosomal protein L24	0	2	0	2.4	0.50325	NA	NA	inest4392	EX216680
808	Ribosomal protein S18	0	2	0	2.4	0.50325	NA	NA	inest7792	EX220080
809	Selenophosphate synthetase	0	2	0	2.4	0.50325	NA	NA	inest7253	EX219541
810	Selenoprotein	0	2	0	2.4	0.50325	NA	NA	inest4035	EX216323
811	SOD3A	0	2	0	2.4	0.50325	NA	NA	inest2980	EX215268
812	Sterol desaturase	0	2	0	2.4	0.50325	NA	NA	inest1842	EX214131
813	Succinate dehydrogenase	0	2	0	2.4	0.50325	NA	NA	inest2137	EX214426
814	Superoxide dismutase 1	0	2	0	2.4	0.50325	NA	NA	inest0002	EX212290
815	Synaptic glycoprotein sc2	0	2	0	2.4	0.50325	NA	NA	inest0207	EX212496
816	Transthyretin family protein	0	2	0	2.4	0.50325	NA	NA	inest0530	EX212819
817	Vacuolar proton atpases	0	2	0	2.4	0.50325	NA	NA	inest1574	EX213863
818	Vitellogenin, putative	0	2	0	2.4	0.50325	NA	NA	inest3405	EX215693
819	Xaa-pro aminopeptidase	0	2	0	2.4	0.50325	NA	NA	inest0138	EX212427
820	Mitochondrial ubiquinol-cytochrome c reductase	8	13	11.3	15.7	0.51791	unest0266	EX220860	inest0019	EX212307
821	Multifunctional 14-3-3 family chaperone	3	6	4.2	7.2	0.520489	unest5013	EX225607	inest0037	EX212325
822	60s ribosomal protein L39	6	4	8.5	4.8	0.528317	unest0635	EX221229	inest3022	EX215310
823	60S ribosomal protein L35	7	6	9.9	7.2	0.590144	unest0923	EX221517	inest1038	EX213327
824	40S ribosomal protein S12	2	1	2.8	1.2	0.597249	unest5859	EX226453	inest2174	EX214463
825	40S ribosomal protein S4	2	1	2.8	1.2	0.597249	unest0290	EX220884	inest6550	EX218838
826	Abc transporter	2	1	2.8	1.2	0.597249	unest6307	EX226901	inest6175	EX218463
827	Actin depolymerizing factor	2	1	2.8	1.2	0.597249	unest3986	EX224580	inest4908	EX217196
828	Anopheles gambiae putative ribosomal protein S8	2	1	2.8	1.2	0.597249	unest2672	EX223266	inest2019	EX214308
829	B-actin	2	1	2.8	1.2	0.597249	unest3235	EX223829	inest5821	EX218109
830	Beta lactamase domain	2	1	2.8	1.2	0.597249	unest1599	EX222193	inest1895	EX214184
831	CG12279-PA (RH54517p)	2	1	2.8	1.2	0.597249	unest2324	EX222918	inest8281	EX220569
832	CG3947-PA (LD20358p)	2	1	2.8	1.2	0.597249	unest1431	EX222025	inest2415	EX214704
833	CG7290-PA (RE65123p)	2	1	2.8	1.2	0.597249	unest6267	EX226861	inest3566	EX215854
834	Cyclophylin	2	1	2.8	1.2	0.597249	unest5736	EX226330	inest8127	EX220415
835	Cytochrome c	2	1	2.8	1.2	0.597249	unest5666	EX226260	inest3737	EX216025
836	Cytochrome c oxidase subunit 1	2	1	2.8	1.2	0.597249	unest2079	EX222673	inest5986	EX218274
837	Enolase	2	1	2.8	1.2	0.597249	unest2611	EX223205	inest2854	EX215142
838	ENSANGP00000011351	2	1	2.8	1.2	0.597249	unest6039	EX226633	inest6262	EX218550
839	ENSANGP00000023293	2	1	2.8	1.2	0.597249	unest6715	EX227309	inest1452	EX213741
840	Fibulin 1 and	2	1	2.8	1.2	0.597249	unest3970	EX224564	inest7734	EX220022
841	Glutathione synthetase	2	1	2.8	1.2	0.597249	unest4148	EX224742	inest1013	EX213302
842	Glycerol kinase	2	1	2.8	1.2	0.597249	unest5751	EX226345	inest0954	EX213243
843	Lectin	2	1	2.8	1.2	0.597249	unest2103	EX222697	inest2638	EX214927
844	Lipophorin receptor	2	1	2.8	1.2	0.597249	unest0078	EX220672	inest6140	EX218428
845	Microsomal glutathione transferase GSTMIC1	2	1	2.8	1.2	0.597249	unest6040	EX226634	inest0364	EX212653
846	Rho GDP dissociation inhibitor	2	1	2.8	1.2	0.597249	unest5792	EX226386	inest0990	EX213279
847	Ribosomal protein S10E	2	1	2.8	1.2	0.597249	unest0705	EX221299	inest4879	EX217167
848	Saccharopine dehydrogenase domain-containing	2	1	2.8	1.2	0.597249	unest6174	EX226768	inest5576	EX217864
849	Salivary anti-thrombin anophelin	2	1	2.8	1.2	0.597249	unest0283	EX220877	inest2714	EX215003
850	SJCHGC01393 protein	2	1	2.8	1.2	0.597249	unest0321	EX220915	inest2103	EX214392
851	Translocon-associated complex TRAP beta subunit	2	1	2.8	1.2	0.597249	unest1125	EX221719	inest1922	EX214211
852	Transmembrane trafficking protein	2	1	2.8	1.2	0.597249	unest5818	EX226412	inest2295	EX214584
853	Troponin I isoform 6a1	2	1	2.8	1.2	0.597249	unest2159	EX222753	inest5812	EX218100
854	Vacuolar H+ATPase V1 sector subunit G	2	1	2.8	1.2	0.597249	unest1490	EX222084	inest6142	EX218430
855	60S ribosomal protein L10A	8	7	11.3	8.4	0.611627	unest0605	EX221199	inest0779	EX213068
856	60S ribosomal protein L44	6	10	8.5	12	0.618711	unest1110	EX221704	inest1121	EX213410
857	Mitochondrial NADH dehydrogenase (Ubiquinone)	6	10	8.5	12	0.618711	unest0731	EX221325	inest1172	EX213461
858	Beta-galactosidase	1	3	1.4	3.6	0.629859	unest3379	EX223973	inest0907	EX213196
859	Glutathione peroxidase	1	3	1.4	3.6	0.629859	unest1208	EX221802	inest0584	EX212873
860	Hydroxypyruvate isomerase	1	3	1.4	3.6	0.629859	unest3581	EX224175	inest0396	EX212685
861	Juvenile hormone-inducible protein, putative	1	3	1.4	3.6	0.629859	unest5286	EX225880	inest3474	EX215762
862	Mitochondrial ATP synthase alpha subunit	1	3	1.4	3.6	0.629859	unest4608	EX225202	inest2644	EX214933
863	Peroxiredoxin 6, prx-6	1	3	1.4	3.6	0.629859	unest4866	EX225460	inest0541	EX212830
864	Predicted ER protein with RDEL retention signal	1	3	1.4	3.6	0.629859	unest6018	EX226612	inest5171	EX217459
865	Proteasome subunit beta type 5,8	1	3	1.4	3.6	0.629859	unest5321	EX225915	inest1382	EX213671
866	Putative GATA-binding transcription factor	1	3	1.4	3.6	0.629859	unest2821	EX223415	inest1158	EX213447
867	Ribosomal protein L12	1	3	1.4	3.6	0.629859	unest6372	EX226966	inest2054	EX214343
868	Signal anchor-containing predicted conserved	1	3	1.4	3.6	0.629859	unest4700	EX225294	inest1518	EX213807
869	Vacuolar H ATP synthase 16 kDa proteolipid	1	3	1.4	3.6	0.629859	unest1350	EX221944	inest0854	EX213143
870	ATP synthase F0 subunit 8	3	2	4.2	2.4	0.666553	unest1693	EX222287	inest4790	EX217078
871	Cold induced protein (BnC24A), putative	3	2	4.2	2.4	0.666553	unest3659	EX224253	inest1585	EX213874
872	Inorganic phosphate cotransporter, putative	3	2	4.2	2.4	0.666553	unest0005	EX220599	inest4278	EX216566
873	Tetraspanin, putative	3	2	4.2	2.4	0.666553	unest6026	EX226620	inest0466	EX212755
874	Vacuolar H+ATPase V0 sector accessory subunit	3	2	4.2	2.4	0.666553	unest3397	EX223991	inest0558	EX212847
875	ATP synthase a chain (EC 3.6.3.14)	26	27	36.8	32.5	0.680282	unest0205	EX220799	inest0807	EX213096
876	40S ribosomal protein S15	2	4	2.8	4.8	0.693555	unest1295	EX221889	inest3955	EX216243
877	CG5413-PA, isoform A (Cg5413-pb, isoform b)	2	4	2.8	4.8	0.693555	unest0545	EX221139	inest0867	EX213156
878	Glutathione S-transferase D11	2	4	2.8	4.8	0.693555	unest2623	EX223217	inest0425	EX212714
879	Lactoylglutathione lyase	2	4	2.8	4.8	0.693555	unest2427	EX223021	inest6120	EX218408
880	Ribosomal protein L23a	2	4	2.8	4.8	0.693555	unest6595	EX227189	inest0500	EX212789
881	S23e ribosomal protein	2	4	2.8	4.8	0.693555	unest5810	EX226404	inest0683	EX212972
882	Vacuolar H+ATPase V1 sector subunit D	2	4	2.8	4.8	0.693555	unest3964	EX224558	inest0599	EX212888
883	Mitochondrial phosphate carrier protein	4	3	5.7	3.6	0.710128	unest1285	EX221879	inest1303	EX213592
884	NADH dehydrogenase subunit 6	4	3	5.7	3.6	0.710128	unest0214	EX220808	inest2827	EX215115
885	Translationally-controlled tumor protein homolog	4	3	5.7	3.6	0.710128	unest0553	EX221147	inest5475	EX217763
886	Peritrophin-1 precursor (Peritrophin A)	57	72	80.7	86.7	0.723149	unest0014	EX220608	inest0080	EX212368
887	ADP,ATP carrier protein 1 (ADP/ATP translocase 1)	3	5	4.2	6	0.733605	unest0701	EX221295	inest0177	EX212466
888	Microsomal dipeptidase	3	5	4.2	6	0.733605	unest5175	EX225769	inest0590	EX212879
889	Tetraspanin 29fb	3	5	4.2	6	0.733605	unest1469	EX222063	inest0358	EX212647
890	Ubiquinol cytochrome C oxidoreductase-subunit	3	5	4.2	6	0.733605	unest2677	EX223271	inest1069	EX213358
891	Ubiquinol-cytochrome C reductase binding	3	5	4.2	6	0.733605	unest2149	EX222743	inest1005	EX213294
892	40S ribosomal protein S28	5	4	7.1	4.8	0.74081	unest0237	EX220831	inest0089	EX212378
893	ENSANGP00000015766	5	4	7.1	4.8	0.74081	unest0859	EX221453	inest1064	EX213353
894	Pyridoxine kinase	5	4	7.1	4.8	0.74081	unest0358	EX220952	inest3597	EX215885
895	Putative 6.3 kDa salivary peptide	4	6	5.7	7.2	0.761804	unest0917	EX221511	inest1507	EX213796
896	40S ribosomal protein S3a (C3 protein)	6	5	8.5	6	0.763952	unest4620	EX225214	inest1899	EX214188
897	Cytochrome c oxidase polypeptide VIIC	6	6	8.5	7.2	0.781283	unest2368	EX222962	inest0629	EX212918
898	40S ribosomal protein S2	5	8	7.1	9.6	0.782237	unest1817	EX222411	inest0109	EX212398
899	Kynurenine 3-monooxygenase	5	8	7.1	9.6	0.782237	unest2850	EX223444	inest0298	EX212587
900	Glutaredoxin 2	7	7	9.9	8.4	0.79402	unest0744	EX221338	inest0039	EX212327
901	Trypsin-5 precursor (EC 3.4.21.4)	7	7	9.9	8.4	0.79402	unest1039	EX221633	inest2053	EX214342
902	ENSANGP00000022245	8	8	11.3	9.6	0.805101	unest0330	EX220924	inest1625	EX213914
903	ENSANGP00000012141	7	10	9.9	12	0.809688	unest0786	EX221380	inest0197	EX212486
904	20S proteasome regulatory subunit beta type	0	1	0	1.2	1	NA	NA	inest4598	EX216886
905	24 kDa salivary protein	0	1	0	1.2	1	NA	NA	inest6785	EX219073
906	26S protease regulatory subunit 6b	1	1	1.4	1.2	1	unest0840	EX221434	inest6110	EX218398
907	26S proteasome non-atpase regulatory subunit	1	1	1.4	1.2	1	unest4530	EX225124	inest5984	EX218272
908	26S proteasome regulatory chain 4	0	1	0	1.2	1	NA	NA	inest4365	EX216653
909	26S proteasome regulatory complex subunit	0	1	0	1.2	1	NA	NA	inest3215	EX215503
910	26S proteasome subunit S9	0	1	0	1.2	1	NA	NA	inest7944	EX220232
911	30S ribosomal protein S11	0	1	0	1.2	1	NA	NA	inest5836	EX218124
912	39S ribosomal protein L43	0	1	0	1.2	1	NA	NA	inest3067	EX215355
913	40S ribosomal protein S141	3	3	4.2	3.6	1	unest2721	EX223315	inest3722	EX216010
914	40S ribosomal protein S21	6	8	8.5	9.6	1	unest1206	EX221800	inest3367	EX215655
915	40S ribosomal protein S262	1	2	1.4	2.4	1	unest4668	EX225262	inest2170	EX214459
916	40S ribosomal protein S29	2	2	2.8	2.4	1	unest3597	EX224191	inest7763	EX220051
917	40S ribosomal protein S8 (AAEL008103-RB)	0	1	0	1.2	1	NA	NA	inest4903	EX217191
918	40S ribosomal protein S9	2	2	2.8	2.4	1	unest0137	EX220731	inest5666	EX217954
919	5,10-methylenetetrahydrofolate reductase,	0	1	0	1.2	1	NA	NA	inest8216	EX220504
920	5-formyltetrahydrofolate cyclo-ligase	0	1	0	1.2	1	NA	NA	inest6181	EX218469
921	60S acidic ribosomal protein P2	0	1	0	1.2	1	NA	NA	inest7857	EX220145
922	60S ribosomal protein L2/L8	0	1	0	1.2	1	NA	NA	inest8221	EX220509
923	60S ribosomal protein L23 (RL23)	4	4	5.7	4.8	1	unest2249	EX222843	inest1194	EX213483
924	60S ribosomal protein L27a	2	3	2.8	3.6	1	unest2730	EX223324	inest1624	EX213913
925	60S ribosomal protein L30 (AAEL005085-PA)	3	4	4.2	4.8	1	unest2275	EX222869	inest0514	EX212803
926	60S ribosomal protein L32	3	3	4.2	3.6	1	unest5346	EX225940	inest1377	EX213666
927	60S ribosomal protein L35	0	1	0	1.2	1	NA	NA	inest5333	EX217621
928	60S ribosomal protein L5	0	1	0	1.2	1	NA	NA	inest2906	EX215194
929	60S ribosomal protein L6	0	1	0	1.2	1	NA	NA	inest1778	EX214067
930	Abc transporter, putative	0	1	0	1.2	1	NA	NA	inest2305	EX214594
931	Acetyl-CoA acetyltransferase	1	1	1.4	1.2	1	unest5959	EX226553	inest8202	EX220490
932	Acid phosphatase-1	1	2	1.4	2.4	1	unest4228	EX224822	inest0304	EX212593
933	Actin binding protein, putative	1	2	1.4	2.4	1	unest3180	EX223774	inest1462	EX213751
934	Actin-related protein Arp2/3 complex subunit	1	2	1.4	2.4	1	unest7006	EX227600	inest3523	EX215811
935	Acyl carrier protein, putative	0	1	0	1.2	1	NA	NA	inest4652	EX216940
936	Acyl-protein thioesterase 1,2	0	1	0	1.2	1	NA	NA	inest2666	EX214955
937	Adenosylhomocysteinase (EC 3.3.1.1)	0	1	0	1.2	1	NA	NA	inest4196	EX216484
938	Adenylate cyclase	1	1	1.4	1.2	1	unest4066	EX224660	inest4059	EX216347
939	Adenylsulfate kinase	0	1	0	1.2	1	NA	NA	inest1872	EX214161
940	ADP-ribosylation factor 1 like (Arf1l protein)	0	1	0	1.2	1	NA	NA	inest2988	EX215276
941	Alpha,alpha-trehalase	0	1	0	1.2	1	NA	NA	inest5116	EX217404
942	Alpha-esterase	1	1	1.4	1.2	1	unest0224	EX220818	inest0318	EX212607
943	Amidase	2	2	2.8	2.4	1	unest3136	EX223730	inest5315	EX217603
944	Aminoacylase, putative	0	1	0	1.2	1	NA	NA	inest3281	EX215569
945	AMP dependent coa ligase	0	1	0	1.2	1	NA	NA	inest3497	EX215785
946	Anamorsin, putative	0	1	0	1.2	1	NA	NA	inest8025	EX220313
947	Ankyrin repeat protein, putative	0	1	0	1.2	1	NA	NA	inest5814	EX218102
948	Apyrase, putative	0	1	0	1.2	1	NA	NA	inest5089	EX217377
949	Arp2/3 complex 20 kd subunit	1	1	1.4	1.2	1	unest3757	EX224351	inest1045	EX213334
950	ATP synthase delta chain	2	3	2.8	3.6	1	unest2108	EX222702	inest3283	EX215571
951	ATP synthase F0 subunit 6	9	10	12.7	12	1	unest0320	EX220914	inest0239	EX212528
952	ATP-binding cassette transporter	2	2	2.8	2.4	1	unest4942	EX225536	inest6793	EX219081
953	ATP-dependent bile acid permease	0	1	0	1.2	1	NA	NA	inest3742	EX216030
954	Beta chain spectrin	0	1	0	1.2	1	NA	NA	inest1590	EX213879
955	Beta-1,3-galactosyltransferase	0	1	0	1.2	1	NA	NA	inest4191	EX216479
956	Beta-alanine synthase, putative	0	1	0	1.2	1	NA	NA	inest7022	EX219310
957	Beta-hexosaminidase	0	1	0	1.2	1	NA	NA	inest1390	EX213679
958	Beta-hexosaminidase, beta chain	0	1	0	1.2	1	NA	NA	inest7467	EX219755
959	Beta-tubulin cofactor d	0	1	0	1.2	1	NA	NA	inest6610	EX218898
960	Brain cDNA, clone: QccE-16621, similar to human	0	1	0	1.2	1	NA	NA	inest2536	EX214825
961	Brca1-associated protein (Brap2)	0	1	0	1.2	1	NA	NA	inest5473	EX217761
962	Calcineurin b subunit	1	1	1.4	1.2	1	unest4767	EX225361	inest7660	EX219948
963	Calmodulin	3	4	4.2	4.8	1	unest1046	EX221640	inest1811	EX214100
964	Calponin (Calponin/transgelin)	0	1	0	1.2	1	NA	NA	inest0490	EX212779
965	Camp-dependent protein kinase type ii	0	1	0	1.2	1	NA	NA	inest3530	EX215818
966	Carbohydrate sulfotransferase	0	1	0	1.2	1	NA	NA	inest7878	EX220166
967	Carboxylesterase	2	2	2.8	2.4	1	unest0029	EX220623	inest4869	EX217157
968	Caspase-6	0	1	0	1.2	1	NA	NA	inest0226	EX212515
969	Catalase	0	1	0	1.2	1	NA	NA	inest0418	EX212707
970	Cathepsin d	0	1	0	1.2	1	NA	NA	inest0780	EX213069
971	Cathepsin l	0	1	0	1.2	1	NA	NA	inest8185	EX220473
972	CCAAT-binding factor, subunit A	1	1	1.4	1.2	1	unest4180	EX224774	inest4237	EX216525
973	Cd36 antigen	2	3	2.8	3.6	1	unest3199	EX223793	inest1018	EX213307
974	CD98hc amino acid transporter protein	0	1	0	1.2	1	NA	NA	inest5342	EX217630
975	Cdc42 protein, putative	0	1	0	1.2	1	NA	NA	inest2083	EX214372
976	CDH1-D	0	1	0	1.2	1	NA	NA	inest0250	EX212539
977	Cellular retinaldehyde-binding protein	0	1	0	1.2	1	NA	NA	inest1482	EX213771
978	Ceramidase	0	1	0	1.2	1	NA	NA	inest1405	EX213694
979	CG10140-PA	0	1	0	1.2	1	NA	NA	inest6234	EX218522
980	CG10428-PA (LD29806p)	0	1	0	1.2	1	NA	NA	inest2312	EX214601
981	CG11279-PA (GM21080p)	0	1	0	1.2	1	NA	NA	inest2334	EX214623
982	CG11983-PA (IP11728p)	0	1	0	1.2	1	NA	NA	inest0198	EX212487
983	CG12084-PA (LD02105p)	0	1	0	1.2	1	NA	NA	inest3542	EX215830
984	CG12135-PA (LD46621p) (C12.1)	0	1	0	1.2	1	NA	NA	inest1198	EX213487
985	CG12848-PA (IP05433p)	0	1	0	1.2	1	NA	NA	inest6060	EX218348
986	CG14219-PA	0	1	0	1.2	1	NA	NA	inest1148	EX213437
987	CG14543-PA (RE68515p)	0	1	0	1.2	1	NA	NA	inest5735	EX218023
988	CG14865-PA	0	1	0	1.2	1	NA	NA	inest6375	EX218663
989	CG15019-PA (IP04417p)	0	1	0	1.2	1	NA	NA	inest2306	EX214595
990	CG15456-PA	0	1	0	1.2	1	NA	NA	inest6011	EX218299
991	CG15715-PA	1	1	1.4	1.2	1	unest1938	EX222532	inest6340	EX218628
992	CG1572-PA, isoform A (Cg1572-pb, isoform b)	0	1	0	1.2	1	NA	NA	inest6893	EX219181
993	CG15881-PA, isoform A	0	1	0	1.2	1	NA	NA	inest3436	EX215724
994	CG18508-PA (CG18508) (EG:140G11.3 protein)	0	1	0	1.2	1	NA	NA	inest3337	EX215625
995	CG30372-PB	0	1	0	1.2	1	NA	NA	inest6892	EX219180
996	CG31704-PA (IP03664p)	0	1	0	1.2	1	NA	NA	inest1215	EX213504
997	CG32280-PA, isoform A (Cg32280-pb, isoform b)	0	1	0	1.2	1	NA	NA	inest6475	EX218763
998	CG33260-PB	0	1	0	1.2	1	NA	NA	inest3690	EX215978
999	CG33306-PA	1	2	1.4	2.4	1	unest6293	EX226887	inest1200	EX213489
1000	CG33977-PA	0	1	0	1.2	1	NA	NA	inest2388	EX214677
1001	CG3402-PA (LD06317p)	0	1	0	1.2	1	NA	NA	inest2603	EX214892
1002	CG3662-PA, isoform A (LD27268p)	0	1	0	1.2	1	NA	NA	inest5429	EX217717
1003	CG4875-PB, isoform B	0	1	0	1.2	1	NA	NA	inest0550	EX212839
1004	CG4957-PA	0	1	0	1.2	1	NA	NA	inest2328	EX214617
1005	CG6000-PA, isoform A	0	1	0	1.2	1	NA	NA	inest2063	EX214352
1006	CG6299-PA, isoform A (Cg6299-pb, isoform b)	0	1	0	1.2	1	NA	NA	inest6972	EX219260
1007	CG6750-PA (LD37839p)	0	1	0	1.2	1	NA	NA	inest4213	EX216501
1008	CG7017-PA (RE24410p)	1	2	1.4	2.4	1	unest4128	EX224722	inest4805	EX217093
1009	CG7603-PA (RE63168p)	1	1	1.4	1.2	1	unest2541	EX223135	inest2860	EX215148
1010	CG8455-PA, isoform A	0	1	0	1.2	1	NA	NA	inest5366	EX217654
1011	CG8607-PA	0	1	0	1.2	1	NA	NA	inest3434	EX215722
1012	CG9175-PA, isoform A (Cg9175-pb, isoform b)	0	1	0	1.2	1	NA	NA	inest0334	EX212623
1013	CG9344-PA (RE43665p)	0	1	0	1.2	1	NA	NA	inest1042	EX213331
1014	CG9917-PA	0	1	0	1.2	1	NA	NA	inest3467	EX215755
1015	CG9995-PA (Huntington disease protein homolog)	0	1	0	1.2	1	NA	NA	inest0210	EX212499
1016	Chaperone binding protein	0	1	0	1.2	1	NA	NA	inest1032	EX213321
1017	Chaperonin	1	2	1.4	2.4	1	unest5381	EX225975	inest1596	EX213885
1018	Charged multivesicular body protein 4b	0	1	0	1.2	1	NA	NA	inest3082	EX215370
1019	Chromosome 5 SCAF14773, whole genome shotgun	0	1	0	1.2	1	NA	NA	inest4801	EX217089
1020	Chromosome undetermined scaffold_100, whole	1	1	1.4	1.2	1	unest6416	EX227010	inest4005	EX216293
1021	Ci-E(Y)2 protein	0	1	0	1.2	1	NA	NA	inest3433	EX215721
1022	Copper chaperone Atox1, putative	0	1	0	1.2	1	NA	NA	inest8082	EX220370
1023	Cornichon protein, putative	0	1	0	1.2	1	NA	NA	inest8090	EX220378
1024	Coupling factor, putative	3	3	4.2	3.6	1	unest1976	EX222570	inest3839	EX216127
1025	CPA3	0	1	0	1.2	1	NA	NA	inest0216	EX212505
1026	CRALBP	0	1	0	1.2	1	NA	NA	inest6118	EX218406
1027	Cyclohex-1-ene-1-carboxyl-CoA hydratase,	0	1	0	1.2	1	NA	NA	inest7379	EX219667
1028	Cysteine dioxygenase	0	1	0	1.2	1	NA	NA	inest1968	EX214257
1029	Cytochrome b5	0	1	0	1.2	1	NA	NA	inest1850	EX214139
1030	Cytochrome c oxidase subunit II	1	1	1.4	1.2	1	unest6370	EX226964	inest6683	EX218971
1031	Cytochrome oxidase subunit I	0	1	0	1.2	1	NA	NA	inest3033	EX215321
1032	Cytochrome P450 CYP12F1	0	1	0	1.2	1	NA	NA	inest3172	EX215460
1033	Cytochrome P450 CYP12F2	0	1	0	1.2	1	NA	NA	inest6336	EX218624
1034	Cytochrome P450 CYPm3r10	0	1	0	1.2	1	NA	NA	inest5166	EX217454
1035	Cytoplasmic actin	1	1	1.4	1.2	1	unest1099	EX221693	inest7592	EX219880
1036	D-3-phosphoglycerate dehydrogenase	0	1	0	1.2	1	NA	NA	inest0405	EX212694
1037	Defender against programmed cell death	1	1	1.4	1.2	1	unest6901	EX227495	inest4688	EX216976
1038	Dendritic cell protein	0	1	0	1.2	1	NA	NA	inest5557	EX217845
1039	Deoxycytidylate deaminase	0	1	0	1.2	1	NA	NA	inest2679	EX214968
1040	Derlin 1	0	1	0	1.2	1	NA	NA	inest2717	EX215006
1041	DIC-2	0	1	0	1.2	1	NA	NA	inest5340	EX217628
1042	Dihydrolipoamide acetyltransferase component of	0	1	0	1.2	1	NA	NA	inest6778	EX219066
1043	Dimethyladenosine transferase	0	1	0	1.2	1	NA	NA	inest6840	EX219128
1044	Dipeptidyl-peptidase	0	1	0	1.2	1	NA	NA	inest3378	EX215666
1045	DNA mismatch repair protein spellchecker 1	0	1	0	1.2	1	NA	NA	inest0872	EX213161
1046	DNA-binding protein smubp-2	0	1	0	1.2	1	NA	NA	inest5120	EX217408
1047	DNA-directed RNA polymerase II subunit J	0	1	0	1.2	1	NA	NA	inest3701	EX215989
1048	Dolichol-phosphate mannosyltransferase	0	1	0	1.2	1	NA	NA	inest3461	EX215749
1049	Dopa decarboxylase isoform 2 (EC 4.1.1.26)	0	1	0	1.2	1	NA	NA	inest2700	EX214989
1050	Down syndrome cell adhesion molecule	0	1	0	1.2	1	NA	NA	inest0242	EX212531
1051	Down syndrome critical region protein	0	1	0	1.2	1	NA	NA	inest3633	EX215921
1052	Dynactin subunit P25	0	1	0	1.2	1	NA	NA	inest7630	EX219918
1053	Ecotropic viral integration site	0	1	0	1.2	1	NA	NA	inest5520	EX217808
1054	Elongation factor 1 beta	2	2	2.8	2.4	1	unest5841	EX226435	inest6036	EX218324
1055	Elongation factor 1 beta'	1	1	1.4	1.2	1	unest4759	EX225353	inest0208	EX212497
1056	Elongation factor 1-gamma	0	1	0	1.2	1	NA	NA	inest8062	EX220350
1057	Endopeptidase inhibitor-like	0	1	0	1.2	1	NA	NA	inest7405	EX219693
1058	ENSANGP00000006590	0	1	0	1.2	1	NA	NA	inest4606	EX216894
1059	ENSANGP00000009081	0	1	0	1.2	1	NA	NA	inest2313	EX214602
1060	ENSANGP00000010310	0	1	0	1.2	1	NA	NA	inest7480	EX219768
1061	ENSANGP00000010691	0	1	0	1.2	1	NA	NA	inest1514	EX213803
1062	ENSANGP00000011170	0	1	0	1.2	1	NA	NA	inest1699	EX213988
1063	ENSANGP00000011629	0	1	0	1.2	1	NA	NA	inest0806	EX213095
1064	ENSANGP00000011738	1	1	1.4	1.2	1	unest3394	EX223988	inest5529	EX217817
1065	ENSANGP00000011762	0	1	0	1.2	1	NA	NA	inest1085	EX213374
1066	ENSANGP00000012047	0	1	0	1.2	1	NA	NA	inest1718	EX214007
1067	ENSANGP00000012085	6	7	8.5	8.4	1	unest3052	EX223646	inest1031	EX213320
1068	ENSANGP00000012394	0	1	0	1.2	1	NA	NA	inest6520	EX218808
1069	ENSANGP00000013072	0	1	0	1.2	1	NA	NA	inest7900	EX220188
1070	ENSANGP00000013724	0	1	0	1.2	1	NA	NA	inest4448	EX216736
1071	ENSANGP00000013979	1	1	1.4	1.2	1	unest1895	EX222489	inest7724	EX220012
1072	ENSANGP00000014101	0	1	0	1.2	1	NA	NA	inest3279	EX215567
1073	ENSANGP00000014416	0	1	0	1.2	1	NA	NA	inest6291	EX218579
1074	ENSANGP00000014499	0	1	0	1.2	1	NA	NA	inest7664	EX219952
1075	ENSANGP00000014783	0	1	0	1.2	1	NA	NA	inest1073	EX213362
1076	ENSANGP00000015197	0	1	0	1.2	1	NA	NA	inest8166	EX220454
1077	ENSANGP00000016952	0	1	0	1.2	1	NA	NA	inest6548	EX218836
1078	ENSANGP00000016987	0	1	0	1.2	1	NA	NA	inest5542	EX217830
1079	ENSANGP00000017475	5	6	7.1	7.2	1	unest2674	EX223268	inest0438	EX212727
1080	ENSANGP00000017702	0	1	0	1.2	1	NA	NA	inest8021	EX220309
1081	ENSANGP00000017782	0	1	0	1.2	1	NA	NA	inest2837	EX215125
1082	ENSANGP00000017966	0	1	0	1.2	1	NA	NA	inest6021	EX218309
1083	ENSANGP00000018210	0	1	0	1.2	1	NA	NA	inest6108	EX218396
1084	ENSANGP00000018348	0	1	0	1.2	1	NA	NA	inest3384	EX215672
1085	ENSANGP00000018687	0	1	0	1.2	1	NA	NA	inest4619	EX216907
1086	ENSANGP00000019875	0	1	0	1.2	1	NA	NA	inest3813	EX216101
1087	ENSANGP00000019886	0	1	0	1.2	1	NA	NA	inest2266	EX214555
1088	ENSANGP00000019986	0	1	0	1.2	1	NA	NA	inest6117	EX218405
1089	ENSANGP00000020091	0	1	0	1.2	1	NA	NA	inest4380	EX216668
1090	ENSANGP00000020242	0	1	0	1.2	1	NA	NA	inest3838	EX216126
1091	ENSANGP00000020286	0	1	0	1.2	1	NA	NA	inest4398	EX216686
1092	ENSANGP00000020547	0	1	0	1.2	1	NA	NA	inest5012	EX217300
1093	ENSANGP00000020778	0	1	0	1.2	1	NA	NA	inest2216	EX214505
1094	ENSANGP00000021449	0	1	0	1.2	1	NA	NA	inest0423	EX212712
1095	ENSANGP00000021586	1	1	1.4	1.2	1	unest5443	EX226037	inest6826	EX219114
1096	ENSANGP00000022116	0	1	0	1.2	1	NA	NA	inest3617	EX215905
1097	ENSANGP00000022215	3	4	4.2	4.8	1	unest0733	EX221327	inest1547	EX213836
1098	ENSANGP00000022285	0	1	0	1.2	1	NA	NA	inest0543	EX212832
1099	ENSANGP00000022583	0	1	0	1.2	1	NA	NA	inest6690	EX218978
1100	ENSANGP00000024418	0	1	0	1.2	1	NA	NA	inest2627	EX214916
1101	ENSANGP00000025955	0	1	0	1.2	1	NA	NA	inest2149	EX214438
1102	ENSANGP00000026820	0	1	0	1.2	1	NA	NA	inest3469	EX215757
1103	ENSANGP00000027883	1	1	1.4	1.2	1	unest1494	EX222088	inest6225	EX218513
1104	ENSANGP00000028335	0	1	0	1.2	1	NA	NA	inest3140	EX215428
1105	ENSANGP00000028613	0	1	0	1.2	1	NA	NA	inest6564	EX218852
1106	ENSANGP00000030429	0	1	0	1.2	1	NA	NA	inest4932	EX217220
1107	ENSANGP00000030559	1	2	1.4	2.4	1	unest2569	EX223163	inest3056	EX215344
1108	ENSANGP00000030706	0	1	0	1.2	1	NA	NA	inest4527	EX216815
1109	ENSANGP00000030968	0	1	0	1.2	1	NA	NA	inest6048	EX218336
1110	ENSANGP00000031000	0	1	0	1.2	1	NA	NA	inest3908	EX216196
1111	ENSANGP00000031233	1	2	1.4	2.4	1	unest4126	EX224720	inest1456	EX213745
1112	ENSANGP00000031676	0	1	0	1.2	1	NA	NA	inest1779	EX214068
1113	ER protein reticulon	0	1	0	1.2	1	NA	NA	inest6347	EX218635
1114	Estradiol 17 beta-dehydrogenase	0	1	0	1.2	1	NA	NA	inest3244	EX215532
1115	Ethanolamine-phosphate cytidylyltransferase	0	1	0	1.2	1	NA	NA	inest3274	EX215562
1116	Eukaryotic peptide chain release factor subunit	0	1	0	1.2	1	NA	NA	inest4002	EX216290
1117	Eukaryotic translation initiation factor 4e	0	1	0	1.2	1	NA	NA	inest1688	EX213977
1118	F0F1-type ATP synthase beta subunit	1	1	1.4	1.2	1	unest6843	EX227437	inest1220	EX213509
1119	Fast myosin heavy chain HCIII, putative	0	1	0	1.2	1	NA	NA	inest3574	EX215862
1120	Ferritin heavy chain-like protein	0	1	0	1.2	1	NA	NA	inest7545	EX219833
1121	Ferritin heavy chain-like protein precursor	0	1	0	1.2	1	NA	NA	inest3940	EX216228
1122	Ferritin light-chain-like precursor	0	1	0	1.2	1	NA	NA	inest4667	EX216955
1123	Ferrochelatase	0	1	0	1.2	1	NA	NA	inest7113	EX219401
1124	Folate carrier protein	0	1	0	1.2	1	NA	NA	inest0271	EX212560
1125	GA10316-PA	0	1	0	1.2	1	NA	NA	inest1411	EX213700
1126	GA10399-PA	0	1	0	1.2	1	NA	NA	inest2047	EX214336
1127	GA10722-PA	0	1	0	1.2	1	NA	NA	inest3445	EX215733
1128	GA11085-PA	0	1	0	1.2	1	NA	NA	inest6381	EX218669
1129	GA11407-PA	0	1	0	1.2	1	NA	NA	inest1458	EX213747
1130	GA11429-PA	0	1	0	1.2	1	NA	NA	inest1207	EX213496
1131	GA11529-PA	0	1	0	1.2	1	NA	NA	inest6350	EX218638
1132	GA12202-PA	0	1	0	1.2	1	NA	NA	inest5560	EX217848
1133	GA12233-PA	0	1	0	1.2	1	NA	NA	inest7344	EX219632
1134	GA12267-PA	0	1	0	1.2	1	NA	NA	inest5707	EX217995
1135	GA12325-PA	0	1	0	1.2	1	NA	NA	inest1917	EX214206
1136	GA12397-PA	0	1	0	1.2	1	NA	NA	inest2869	EX215157
1137	GA12471-PA	0	1	0	1.2	1	NA	NA	inest6131	EX218419
1138	GA13144-PA	0	1	0	1.2	1	NA	NA	inest2373	EX214662
1139	GA13177-PA	0	1	0	1.2	1	NA	NA	inest5314	EX217602
1140	GA13242-PA	0	1	0	1.2	1	NA	NA	inest5599	EX217887
1141	GA13769-PA	0	1	0	1.2	1	NA	NA	inest2304	EX214593
1142	GA14351-PA	0	1	0	1.2	1	NA	NA	inest5969	EX218257
1143	GA14631-PA	0	1	0	1.2	1	NA	NA	inest6047	EX218335
1144	GA14816-PA	0	1	0	1.2	1	NA	NA	inest3136	EX215424
1145	GA14855-PA	0	1	0	1.2	1	NA	NA	inest6588	EX218876
1146	GA15056-PA	0	1	0	1.2	1	NA	NA	inest2853	EX215141
1147	GA15542-PA	0	1	0	1.2	1	NA	NA	inest0476	EX212765
1148	GA15855-PA	0	1	0	1.2	1	NA	NA	inest5861	EX218149
1149	GA15913-PA	0	1	0	1.2	1	NA	NA	inest4803	EX217091
1150	GA16580-PA	0	1	0	1.2	1	NA	NA	inest3148	EX215436
1151	GA16604-PA	0	1	0	1.2	1	NA	NA	inest6008	EX218296
1152	GA16906-PA	0	1	0	1.2	1	NA	NA	inest1421	EX213710
1153	GA17061-PA	0	1	0	1.2	1	NA	NA	inest5742	EX218030
1154	GA17109-PA	0	1	0	1.2	1	NA	NA	inest1068	EX213357
1155	GA17144-PA	0	1	0	1.2	1	NA	NA	inest5284	EX217572
1156	GA17495-PA	0	1	0	1.2	1	NA	NA	inest5228	EX217516
1157	GA17794-PA	0	1	0	1.2	1	NA	NA	inest7226	EX219514
1158	GA17945-PA	0	1	0	1.2	1	NA	NA	inest6671	EX218959
1159	GA18014-PA	0	1	0	1.2	1	NA	NA	inest5494	EX217782
1160	GA18326-PA	0	1	0	1.2	1	NA	NA	inest3724	EX216012
1161	GA18690-PA	0	1	0	1.2	1	NA	NA	inest2541	EX214830
1162	GA18814-PA	0	1	0	1.2	1	NA	NA	inest4157	EX216445
1163	GA18865-PA	0	1	0	1.2	1	NA	NA	inest4519	EX216807
1164	GA19046-PA	0	1	0	1.2	1	NA	NA	inest0982	EX213271
1165	GA20411-PA	0	1	0	1.2	1	NA	NA	inest2418	EX214707
1166	GA20474-PA	0	1	0	1.2	1	NA	NA	inest3853	EX216141
1167	GA20483-PA	0	1	0	1.2	1	NA	NA	inest4241	EX216529
1168	GA20520-PA	0	1	0	1.2	1	NA	NA	inest5612	EX217900
1169	GA20693-PA	0	1	0	1.2	1	NA	NA	inest4261	EX216549
1170	GA20843-PA	0	1	0	1.2	1	NA	NA	inest1925	EX214214
1171	GA20984-PA	0	1	0	1.2	1	NA	NA	inest8067	EX220355
1172	GA20994-PA	0	1	0	1.2	1	NA	NA	inest7610	EX219898
1173	GA21083-PA	0	1	0	1.2	1	NA	NA	inest6374	EX218662
1174	GA21160-PA	0	1	0	1.2	1	NA	NA	inest6531	EX218819
1175	GA21389-PA	0	1	0	1.2	1	NA	NA	inest5733	EX218021
1176	GA22016-PA	0	1	0	1.2	1	NA	NA	inest6746	EX219034
1177	Galactose-1-phosphate uridylyltransferase	0	1	0	1.2	1	NA	NA	inest0338	EX212627
1178	GDP-fucose transporter, putative	0	1	0	1.2	1	NA	NA	inest0800	EX213089
1179	Geminin, putative	0	1	0	1.2	1	NA	NA	inest5016	EX217304
1180	GH02773p	0	1	0	1.2	1	NA	NA	inest4258	EX216546
1181	GH06606p	0	1	0	1.2	1	NA	NA	inest3180	EX215468
1182	GH14865p (CG14021-PA, isoform A)	0	1	0	1.2	1	NA	NA	inest5606	EX217894
1183	GH17623p (CG30159-PA, isoform A)	0	1	0	1.2	1	NA	NA	inest5124	EX217412
1184	GH26447p (CG34118-PA)	0	1	0	1.2	1	NA	NA	inest3786	EX216074
1185	Glucose dehydrogenase	0	1	0	1.2	1	NA	NA	inest1203	EX213492
1186	Glucose transporter (Sugar transporter)	0	1	0	1.2	1	NA	NA	inest4659	EX216947
1187	Glucosyl/glucuronosyl transferases	2	3	2.8	3.6	1	unest6057	EX226651	inest2474	EX214763
1188	Glutamate carboxypeptidase	2	3	2.8	3.6	1	unest6927	EX227521	inest0085	EX212374
1189	Glutaredoxin	1	2	1.4	2.4	1	unest4503	EX225097	inest1907	EX214196
1190	Glutaredoxin, grx	0	1	0	1.2	1	NA	NA	inest8026	EX220314
1191	Glutaredoxin, putative	1	1	1.4	1.2	1	unest2298	EX222892	inest7787	EX220075
1192	Glutathione S-transferase	0	1	0	1.2	1	NA	NA	inest6005	EX218293
1193	Glutathione S-transferase 1, isoform C	1	2	1.4	2.4	1	unest4962	EX225556	inest4100	EX216388
1194	Glutathione S-transferase D3	1	2	1.4	2.4	1	unest1524	EX222118	inest4604	EX216892
1195	Glutathione S-transferase E2	1	1	1.4	1.2	1	unest0118	EX220712	inest1586	EX213875
1196	Glutathione transferase epsilon4	0	1	0	1.2	1	NA	NA	inest5868	EX218156
1197	Glutathione-dependent peroxidase	0	1	0	1.2	1	NA	NA	inest2111	EX214400
1198	Glyceraldehyde-3-phosphate dehydrogenase	0	1	0	1.2	1	NA	NA	inest0510	EX212799
1199	Glycoprotein 25l	1	1	1.4	1.2	1	unest1257	EX221851	inest5130	EX217418
1200	Glyoxylase	0	1	0	1.2	1	NA	NA	inest2382	EX214671
1201	Glyoxylate/hydroxypyruvate reductase	1	1	1.4	1.2	1	unest6960	EX227554	inest5357	EX217645
1202	GM03616p	0	1	0	1.2	1	NA	NA	inest6160	EX218448
1203	GM08654p (CG12107-PA) (RE56128p)	0	1	0	1.2	1	NA	NA	inest2770	EX215059
1204	GM14862p	0	1	0	1.2	1	NA	NA	inest4988	EX217276
1205	G-protein, gamma-subunit, putative	0	1	0	1.2	1	NA	NA	inest0311	EX212600
1206	Gtpase_rho	1	1	1.4	1.2	1	unest4290	EX224884	inest5128	EX217416
1207	GTP-binding protein alpha subunit, gna	0	1	0	1.2	1	NA	NA	inest6497	EX218785
1208	Heat shock cognate 70	0	1	0	1.2	1	NA	NA	inest1062	EX213351
1209	Heat shock protein, putative	0	1	0	1.2	1	NA	NA	inest6100	EX218388
1210	Hemoglobin subunit alpha (Hemoglobin alpha chain)	0	1	0	1.2	1	NA	NA	inest5567	EX217855
1211	HL08128p	0	1	0	1.2	1	NA	NA	inest4724	EX217012
1212	Holocytochrome c synthetase	0	1	0	1.2	1	NA	NA	inest7759	EX220047
1213	Hsp70 binding protein	1	1	1.4	1.2	1	unest0215	EX220809	inest5153	EX217441
1214	Hypoxia associated factor	0	1	0	1.2	1	NA	NA	inest1070	EX213359
1215	Insect intestinal mucin IIM22	0	1	0	1.2	1	NA	NA	inest7496	EX219784
1216	IP03424p	0	1	0	1.2	1	NA	NA	inest2262	EX214551
1217	IP03587p	0	1	0	1.2	1	NA	NA	inest5575	EX217863
1218	IP07694p (CG14757-PA)	0	1	0	1.2	1	NA	NA	inest2325	EX214614
1219	Keratinocyte lectin, putative	1	1	1.4	1.2	1	unest4695	EX225289	inest5312	EX217600
1220	L(2)06496-PA	0	1	0	1.2	1	NA	NA	inest6239	EX218527
1221	Laccase 1 (EC 1.10.3.2)	0	1	0	1.2	1	NA	NA	inest2408	EX214697
1222	Laccase-like multicopper oxidase 2	0	1	0	1.2	1	NA	NA	inest5337	EX217625
1223	Larval late trypsin	0	1	0	1.2	1	NA	NA	inest5386	EX217674
1224	Latisemin, putative	0	1	0	1.2	1	NA	NA	inest8193	EX220481
1225	LD21768p (CG8889-PA, isoform A)	0	1	0	1.2	1	NA	NA	inest2910	EX215198
1226	LD45876p	0	1	0	1.2	1	NA	NA	inest0029	EX212317
1227	LD48059p	0	1	0	1.2	1	NA	NA	inest6549	EX218837
1228	Leucine rich repeat (In flii) interacting	0	1	0	1.2	1	NA	NA	inest5651	EX217939
1229	Leucyl aminopeptidase, putative	0	1	0	1.2	1	NA	NA	inest0615	EX212904
1230	Lingerer	1	1	1.4	1.2	1	unest2070	EX222664	inest7578	EX219866
1231	Lipase	0	1	0	1.2	1	NA	NA	inest4694	EX216982
1232	LOC508221 protein	0	1	0	1.2	1	NA	NA	inest2618	EX214907
1233	LOC733435 protein	0	1	0	1.2	1	NA	NA	inest7401	EX219689
1234	LOC779099 protein	0	1	0	1.2	1	NA	NA	inest0561	EX212850
1235	LP01886p (CG4367-PA)	0	1	0	1.2	1	NA	NA	inest6925	EX219213
1236	Lysosomal alpha-mannosidase	0	1	0	1.2	1	NA	NA	inest6223	EX218511
1237	Malate dehydrogenase	0	1	0	1.2	1	NA	NA	inest3519	EX215807
1238	Maltase-like protein Agm1	3	3	4.2	3.6	1	unest0363	EX220957	inest4866	EX217154
1239	Mct-1 protein	0	1	0	1.2	1	NA	NA	inest1238	EX213527
1240	Membrin	0	1	0	1.2	1	NA	NA	inest5064	EX217352
1241	Mevalonate kinase	0	1	0	1.2	1	NA	NA	inest7505	EX219793
1242	MGC154791 protein	0	1	0	1.2	1	NA	NA	inest5282	EX217570
1243	Microsomal glutathione transferase GSTMIC2	1	2	1.4	2.4	1	unest1703	EX222297	inest1578	EX213867
1244	Microtubule-associated protein	0	1	0	1.2	1	NA	NA	inest5610	EX217898
1245	Microvilli membrane protein	0	1	0	1.2	1	NA	NA	inest2279	EX214568
1246	Mitochondrial aldehyde dehydrogenase	0	1	0	1.2	1	NA	NA	inest2421	EX214710
1247	Mitochondrial ATP synthase b chain	0	1	0	1.2	1	NA	NA	inest6456	EX218744
1248	Mitochondrial import inner membrane translocase	2	2	2.8	2.4	1	unest2983	EX223577	inest4979	EX217267
1249	Mitochondrial inner membrane protein	1	1	1.4	1.2	1	unest1590	EX222184	inest1824	EX214113
1250	Mitochondrial medium-chain acyl-CoA	0	1	0	1.2	1	NA	NA	inest0475	EX212764
1251	Mitochondrial NADH-ubiquinone oxidoreductase 9	0	1	0	1.2	1	NA	NA	inest6833	EX219121
1252	Mitochondrial processing peptidase beta subunit	2	2	2.8	2.4	1	unest5414	EX226008	inest0556	EX212845
1253	Mitochondrial ribosomal protein L28	0	1	0	1.2	1	NA	NA	inest6770	EX219058
1254	Mitochondrial ribosomal protein L52	0	1	0	1.2	1	NA	NA	inest4935	EX217223
1255	Mitochondrial ribosomal protein S25	0	1	0	1.2	1	NA	NA	inest2577	EX214866
1256	Mitochondrial ribosomal protein S33, putative	0	1	0	1.2	1	NA	NA	inest5745	EX218033
1257	Mitochondrial ribosomal protein S7	2	2	2.8	2.4	1	unest3310	EX223904	inest0863	EX213152
1258	Mitochondrial ribosomal protein, L36, putative	0	1	0	1.2	1	NA	NA	inest6779	EX219067
1259	Mitochondrial ribosomal protein, L37, putative	0	1	0	1.2	1	NA	NA	inest6133	EX218421
1260	Mitochondrial ribosomal protein, L40, putative	0	1	0	1.2	1	NA	NA	inest1236	EX213525
1261	Mitochondrial ribosomal protein, L45, putative	0	1	0	1.2	1	NA	NA	inest6295	EX218583
1262	Mitochondrial ribosomal protein, L53, putative	1	1	1.4	1.2	1	unest1798	EX222392	inest2147	EX214436
1263	Mitochondrial ribosomal protein, S24, putative	0	1	0	1.2	1	NA	NA	inest3485	EX215773
1264	Mitochondrial ribosomal protein, S34, putative	0	1	0	1.2	1	NA	NA	inest5038	EX217326
1265	Mitochondrial succinate dehydrogenase	0	1	0	1.2	1	NA	NA	inest7917	EX220205
1266	Mitochondrial thioredoxin 2	0	1	0	1.2	1	NA	NA	inest8057	EX220345
1267	Mitochondrial transcription factor A, putative	0	1	0	1.2	1	NA	NA	inest2297	EX214586
1268	Mucin	0	1	0	1.2	1	NA	NA	inest6844	EX219132
1269	Muscle-specific actin 2	0	1	0	1.2	1	NA	NA	inest6410	EX218698
1270	Myosin i	1	1	1.4	1.2	1	unest4626	EX225220	inest8048	EX220336
1271	Myosin regulatory light chain 2 (Mlc-2)	1	1	1.4	1.2	1	unest5173	EX225767	inest3855	EX216143
1272	Myosin regulatory light chain 2 smooth muscle	0	1	0	1.2	1	NA	NA	inest0711	EX213000
1273	Myosin-rhogap protein, myr	0	1	0	1.2	1	NA	NA	inest1179	EX213468
1274	N-acetyltransferase (CG3318-PB, isoform B)	0	1	0	1.2	1	NA	NA	inest7474	EX219762
1275	NADH dehydrogenase subunit 1	3	3	4.2	3.6	1	unest0763	EX221357	inest0213	EX212502
1276	NADH dehydrogenase subunit 4	0	1	0	1.2	1	NA	NA	inest7422	EX219710
1277	NADH dehydrogenase subunit 4L	0	1	0	1.2	1	NA	NA	inest4952	EX217240
1278	NADH-ubiquinone oxidoreductase	0	1	0	1.2	1	NA	NA	inest0998	EX213287
1279	NADH-ubiquinone oxidoreductase chain 1	0	1	0	1.2	1	NA	NA	inest7100	EX219388
1280	NADH-ubiquinone oxidoreductase fe-s protein 2	0	1	0	1.2	1	NA	NA	inest4295	EX216583
1281	NADH-ubiquinone oxidoreductase sgdh subunit	0	1	0	1.2	1	NA	NA	inest3547	EX215835
1282	NADPH cytochrome P450 reductase	0	1	0	1.2	1	NA	NA	inest3411	EX215699
1283	Nadph fad oxidoreductase	0	1	0	1.2	1	NA	NA	inest2248	EX214537
1284	NBP2b protein, putative	1	1	1.4	1.2	1	unest0230	EX220824	inest7552	EX219840
1285	NEDD8, putative	1	1	1.4	1.2	1	unest6474	EX227068	inest6576	EX218864
1286	N-ethylmaleimide-sensitive factor	0	1	0	1.2	1	NA	NA	inest5790	EX218078
1287	Novel protein similar to vertebrate TFIIH basal	0	1	0	1.2	1	NA	NA	inest7783	EX220071
1288	Nucleolar complex protein	0	1	0	1.2	1	NA	NA	inest3495	EX215783
1289	Nucleolar GTP-binding protein	0	1	0	1.2	1	NA	NA	inest4197	EX216485
1290	Nucleoside diphosphate kinase	1	2	1.4	2.4	1	unest6555	EX227149	inest2196	EX214485
1291	Nucleosome assembly protein NAP-17	0	1	0	1.2	1	NA	NA	inest3324	EX215612
1292	Nucleotide binding protein 2 (Nbp 2)	0	1	0	1.2	1	NA	NA	inest0945	EX213234
1293	Oligopeptide transporter	6	7	8.5	8.4	1	unest0431	EX221025	inest0449	EX212738
1294	Ordml, arthropod	0	1	0	1.2	1	NA	NA	inest4645	EX216933
1295	Orotidine-5'-phosphate decarboxylase, putative	0	1	0	1.2	1	NA	NA	inest0035	EX212323
1296	Outer mitochondrial translocase subunit,	2	2	2.8	2.4	1	unest3440	EX224034	inest1750	EX214039
1297	P15-2a protein, putative	0	1	0	1.2	1	NA	NA	inest1550	EX213839
1298	Pap-inositol-1,4-phosphatase	1	1	1.4	1.2	1	unest3694	EX224288	inest8129	EX220417
1299	Pep12p, putative	0	1	0	1.2	1	NA	NA	inest7393	EX219681
1300	Peroxiredoxin 1 (EC 1.11.1.15)	0	1	0	1.2	1	NA	NA	inest5293	EX217581
1301	Phenylalanyl-tRNA synthetase beta chain	0	1	0	1.2	1	NA	NA	inest2548	EX214837
1302	Phosphatidate phosphatase	0	1	0	1.2	1	NA	NA	inest0869	EX213158
1303	Phosphoglycerate dehydrogenase	0	1	0	1.2	1	NA	NA	inest1763	EX214052
1304	Phosphomannomutase	0	1	0	1.2	1	NA	NA	inest1489	EX213778
1305	Phosphoribosylamine-glycine ligase	0	1	0	1.2	1	NA	NA	inest5187	EX217475
1306	Polypeptide of 976 aa, putative	0	1	0	1.2	1	NA	NA	inest7013	EX219301
1307	Predicted salivary secreted peptide	0	1	0	1.2	1	NA	NA	inest3146	EX215434
1308	Prefoldin subunit 6	0	1	0	1.2	1	NA	NA	inest3024	EX215312
1309	Prefoldin, subunit, putative	1	2	1.4	2.4	1	unest4134	EX224728	inest1524	EX213813
1310	Preprotein translocase secy subunit (Sec61)	0	1	0	1.2	1	NA	NA	inest7033	EX219321
1311	PROSAg25 protein	0	1	0	1.2	1	NA	NA	inest3171	EX215459
1312	Proteasome subunit alpha type	1	2	1.4	2.4	1	unest1585	EX222179	inest2392	EX214681
1313	Protein archease-like	0	1	0	1.2	1	NA	NA	inest6924	EX219212
1314	Protein phsophatase-2a	1	1	1.4	1.2	1	unest5215	EX225809	inest0379	EX212668
1315	Protein UBASH3A homolog	0	1	0	1.2	1	NA	NA	inest4772	EX217060
1316	Pur-alpha	0	1	0	1.2	1	NA	NA	inest5211	EX217499
1317	Putative cytoplasmic carbonic anhydrase	0	1	0	1.2	1	NA	NA	inest5014	EX217302
1318	Putative esterase	0	1	0	1.2	1	NA	NA	inest3932	EX216220
1319	Putative mitochondrial ATP synthase epsilon	8	9	11.3	10.8	1	unest1369	EX221963	inest0560	EX212849
1320	Putative mitochondrial succinate dehydrogenase	1	2	1.4	2.4	1	unest3726	EX224320	inest2888	EX215176
1321	Putative nucleic acid binding protein	1	1	1.4	1.2	1	unest3860	EX224454	inest6206	EX218494
1322	Putative peroxidase	0	1	0	1.2	1	NA	NA	inest2658	EX214947
1323	Putative pterin-4-alpha-carbinolamine	0	1	0	1.2	1	NA	NA	inest0618	EX212907
1324	Putative salivary galectin	0	1	0	1.2	1	NA	NA	inest1661	EX213950
1325	Putative site-specific recombinase	0	1	0	1.2	1	NA	NA	inest6837	EX219125
1326	Putative sRNP	0	1	0	1.2	1	NA	NA	inest4023	EX216311
1327	Putative translation initiation inhibitor	0	1	0	1.2	1	NA	NA	inest7429	EX219717
1328	Pyrroline-5-carboxylate reductase (EC 1.5.1.2)	0	1	0	1.2	1	NA	NA	inest7903	EX220191
1329	Pyruvate dehydrogenase	1	1	1.4	1.2	1	unest3892	EX224486	inest4078	EX216366
1330	Pyruvate kinase	0	1	0	1.2	1	NA	NA	inest8027	EX220315
1331	R2D2	0	1	0	1.2	1	NA	NA	inest6465	EX218753
1332	RAB family GTPase (Rab11)	0	1	0	1.2	1	NA	NA	inest6968	EX219256
1333	RAB protein (Ras-related protein Rab, putative)	0	1	0	1.2	1	NA	NA	inest2014	EX214303
1334	RE03883p (CG13321-PA)	1	2	1.4	2.4	1	unest5814	EX226408	inest2681	EX214970
1335	RE66462p	0	1	0	1.2	1	NA	NA	inest7367	EX219655
1336	Reticulon/nogo	1	1	1.4	1.2	1	unest5289	EX225883	inest4109	EX216397
1337	Retinoid-inducible serine carboxypeptidase	2	3	2.8	3.6	1	unest5672	EX226266	inest6519	EX218807
1338	Retrovirus-related Gag polyprotein from	0	1	0	1.2	1	NA	NA	inest5945	EX218233
1339	Ribonuclease hi large subunit	0	1	0	1.2	1	NA	NA	inest5436	EX217724
1340	Ribosomal protein L13	0	1	0	1.2	1	NA	NA	inest1528	EX213817
1341	Ribosomal protein L19	7	8	9.9	9.6	1	unest0929	EX221523	inest1229	EX213518
1342	Ribosomal protein L23	1	2	1.4	2.4	1	unest3989	EX224583	inest3477	EX215765
1343	Ribosomal protein L28	1	1	1.4	1.2	1	unest4041	EX224635	inest4946	EX217234
1344	Ribosomal protein L31	0	1	0	1.2	1	NA	NA	inest1189	EX213478
1345	Ribosomal protein L5	0	1	0	1.2	1	NA	NA	inest0838	EX213127
1346	Ribosomal protein S24 (40S ribosomal protein)	1	2	1.4	2.4	1	unest4876	EX225470	inest0519	EX212808
1347	Ribosomal protein S25, putative	1	1	1.4	1.2	1	unest5942	EX226536	inest4684	EX216972
1348	Ribosomal protein S27	1	1	1.4	1.2	1	unest2054	EX222648	inest2255	EX214544
1349	Ribosomal protein S3	1	1	1.4	1.2	1	unest0249	EX220843	inest5820	EX218108
1350	Ribosomal protein S3 (40S ribosomal protein S3)	0	1	0	1.2	1	NA	NA	inest5942	EX218230
1351	Ribosomal protein S5 (40S ribosomal protein S5)	1	1	1.4	1.2	1	unest6590	EX227184	inest3686	EX215974
1352	Saccharopine dehydrogenase	2	2	2.8	2.4	1	unest2981	EX223575	inest0136	EX212425
1353	Salivary secreted ribonuclease (Ribonuclease)	3	3	4.2	3.6	1	unest0369	EX220963	inest0649	EX212938
1354	SCF ubiquitin ligase Rbx1 component	0	1	0	1.2	1	NA	NA	inest3985	EX216273
1355	SD26038p (CG4210-PA, isoform A)	0	1	0	1.2	1	NA	NA	inest7718	EX220006
1356	SEC61, gamma subunit (S. cerevisiae)	0	1	0	1.2	1	NA	NA	inest5390	EX217678
1357	Semaphorin	0	1	0	1.2	1	NA	NA	inest5983	EX218271
1358	Serine/threonine protein kinase	1	2	1.4	2.4	1	unest3285	EX223879	inest3921	EX216209
1359	Serine/threonine-protein kinase 38	0	1	0	1.2	1	NA	NA	inest5088	EX217376
1360	Serpin 2	0	1	0	1.2	1	NA	NA	inest3094	EX215382
1361	Short chain type dehydrogenase	0	1	0	1.2	1	NA	NA	inest0181	EX212470
1362	Short-chain dehydrogenase	4	5	5.7	6	1	unest0797	EX221391	inest1168	EX213457
1363	Signal peptidase complex subunit (Microsomal)	1	2	1.4	2.4	1	unest0499	EX221093	inest3537	EX215825
1364	Signal peptidase complex subunit SPC25	1	1	1.4	1.2	1	unest3810	EX224404	inest4759	EX217047
1365	Signal peptidase I	0	1	0	1.2	1	NA	NA	inest8005	EX220293
1366	Signal recognition particle receptor alpha	1	1	1.4	1.2	1	unest6216	EX226810	inest2977	EX215265
1367	Similar to Drosophila melanogaster CG15027	0	1	0	1.2	1	NA	NA	inest3517	EX215805
1368	Similar to polyubiquitin	0	1	0	1.2	1	NA	NA	inest6190	EX218478
1369	Slender lobes, putative	0	1	0	1.2	1	NA	NA	inest1163	EX213452
1370	SMAP1 protein	0	1	0	1.2	1	NA	NA	inest4019	EX216307
1371	Smooth protein (CG9218-PA, isoform A)	0	1	0	1.2	1	NA	NA	inest2649	EX214938
1372	Sodium/potassium ATPase alpha subunit	0	1	0	1.2	1	NA	NA	inest0174	EX212463
1373	Sodium-dependent phosphate transporter	1	2	1.4	2.4	1	unest6662	EX227256	inest3631	EX215919
1374	Solute carrier family 35 member B1 homolog	0	1	0	1.2	1	NA	NA	inest3360	EX215648
1375	Splicing factor	0	1	0	1.2	1	NA	NA	inest3611	EX215899
1376	Splicing factor 3b, subunit 5, 10kDa	0	1	0	1.2	1	NA	NA	inest3389	EX215677
1377	Sply, Sphingosine-phosphate lyase	0	1	0	1.2	1	NA	NA	inest1006	EX213295
1378	Ss-DNA binding protein 12RNP2, putative	1	2	1.4	2.4	1	unest1370	EX221964	inest0105	EX212394
1379	StAR-related lipid transfer domain containing	0	1	0	1.2	1	NA	NA	inest4841	EX217129
1380	Stearoyl-coa desaturase	0	1	0	1.2	1	NA	NA	inest1867	EX214156
1381	Sterile alpha motif domain-containing	0	1	0	1.2	1	NA	NA	inest4246	EX216534
1382	Sterol carrier protein-X	0	1	0	1.2	1	NA	NA	inest4017	EX216305
1383	Sterol o-acyltransferase	0	1	0	1.2	1	NA	NA	inest5251	EX217539
1384	Sulfide quinone reductase	1	1	1.4	1.2	1	unest6880	EX227474	inest2217	EX214506
1385	Suppressor of ty	1	1	1.4	1.2	1	unest6837	EX227431	inest4742	EX217030
1386	Synaptosomal associated protein	0	1	0	1.2	1	NA	NA	inest6412	EX218700
1387	Syntaxin 4, putative	0	1	0	1.2	1	NA	NA	inest0782	EX213071
1388	Syntaxin binding protein-1,2,3	0	1	0	1.2	1	NA	NA	inest4244	EX216532
1389	TATA box binding protein (TBP)-associated	0	1	0	1.2	1	NA	NA	inest2088	EX214377
1390	Tep3	0	1	0	1.2	1	NA	NA	inest8246	EX220534
1391	Testis cDNA, clone: QtsA-15441, similar to	0	1	0	1.2	1	NA	NA	inest6730	EX219018
1392	Thioester-containing protein 4	0	1	0	1.2	1	NA	NA	inest7864	EX220152
1393	Thioredoxin reductase (EC 1.6.4.5)	0	1	0	1.2	1	NA	NA	inest1892	EX214181
1394	Transcription elongation factor B (SIII),	0	1	0	1.2	1	NA	NA	inest4411	EX216699
1395	Transcription initiation factor TFIID subunit	0	1	0	1.2	1	NA	NA	inest1774	EX214063
1396	Translation initiation factor 3 subunit e	0	1	0	1.2	1	NA	NA	inest4012	EX216300
1397	Translation initiation factor 3 subunit h	0	1	0	1.2	1	NA	NA	inest4804	EX217092
1398	Translation initiation factor 5A	1	1	1.4	1.2	1	unest5549	EX226143	inest5125	EX217413
1399	Translocon-associated complex TRAP delta	0	1	0	1.2	1	NA	NA	inest0702	EX212991
1400	Translocon-associated complex TRAP gamma	1	1	1.4	1.2	1	unest3863	EX224457	inest0865	EX213154
1401	Transposase	0	1	0	1.2	1	NA	NA	inest6812	EX219100
1402	Tropomyosin invertebrate	0	1	0	1.2	1	NA	NA	inest7470	EX219758
1403	Truncated Ca2 binding protein	0	1	0	1.2	1	NA	NA	inest3229	EX215517
1404	Trypsin-7 precursor (EC 3.4.21.4)	1	1	1.4	1.2	1	unest5815	EX226409	inest5212	EX217500
1405	Trypsin-eta, putative	0	1	0	1.2	1	NA	NA	inest7106	EX219394
1406	Tubulin folding cofactor c	1	1	1.4	1.2	1	unest1414	EX222008	inest1004	EX213293
1407	Tubulointerstitial nephritis antigen	0	1	0	1.2	1	NA	NA	inest5256	EX217544
1408	Ubiquinol-cytochrome c reductase iron-sulfur	2	2	2.8	2.4	1	unest5342	EX225936	inest6627	EX218915
1409	Ubiquinone binding protein, putative	1	2	1.4	2.4	1	unest0439	EX221033	inest1910	EX214199
1410	Ubiquitin-activating enzyme E1	0	1	0	1.2	1	NA	NA	inest6745	EX219033
1411	Ubiquitin-conjugating enzyme E2	1	1	1.4	1.2	1	unest5823	EX226417	inest2164	EX214453
1412	Ubiquitin-like protein	0	1	0	1.2	1	NA	NA	inest0247	EX212536
1413	UDP-glucose 4-epimerase	1	2	1.4	2.4	1	unest3094	EX223688	inest2950	EX215238
1414	Ump1p protein, putative	1	1	1.4	1.2	1	unest3188	EX223782	inest1374	EX213663
1415	Uncharacterized conerved protein (Hypothetical)	0	1	0	1.2	1	NA	NA	inest3486	EX215774
1416	UPF0139 protein CG10674	0	1	0	1.2	1	NA	NA	inest3021	EX215309
1417	Vacuolar ATP synthase subunit F (EC 3.6.3.14)	3	4	4.2	4.8	1	unest0626	EX221220	inest0062	EX212350
1418	Valacyclovir hydrolase	0	1	0	1.2	1	NA	NA	inest3956	EX216244
1419	Vesicle trafficking protein SEC22 (Snare)	0	1	0	1.2	1	NA	NA	inest5301	EX217589
1420	Xanthine dehydrogenase	0	1	0	1.2	1	NA	NA	inest2564	EX214853
1421	Y-box binding protein	0	1	0	1.2	1	NA	NA	inest0726	EX213015
1422	Zinc finger protein	0	1	0	1.2	1	NA	NA	inest0331	EX212620
1423	Zinc finger protein 183	0	1	0	1.2	1	NA	NA	inest4969	EX217257

## Sheet: Unannotated
Statistical comparison for differential gene expression in SF & BF library
No. of unannotated genes under analysis: 7
The following statistical tests were applyed:		Selected significance threshold
Pairwise Fisher Exact test		0.05
S. No.	Contig ID		Description	No. of ESTs encountered		Normalized value of EST expression		Fisher exact test (P-value)
	SF	BF		SF	BF	SF	BF
1	-	PI_Contig553	Unannotated	0	83	0	99.9	0
2	PU_Contig136	-	Unannotated	96	0	135.1	0	0
3	PU_Contig398	-	Unannotated	28	0	39.7	0	0
4	PU_Contig9	PI_Contig24	Unannotated	30	9	42.5	10.8	0.000136
5	PU_Contig33	PI_Contig478	Unannotated	50	32	70.8	38.5	0.007373
6	PU_Contig49	PI_Contig143	Unannotated	47	74	66.6	89.1	0.12022
7	PU_Contig36	PI_Contig36	Unannotated	52	76	73.6	91.5	0.247211
	"-" indicates absence of the corresponding contig in the library
